# Supplementary material for: Genetic Mutations in TNFSF11 Were Associated With the Chronicity of Hepatitis C Among Chinese Han Population
Source: Front Med (Lausanne). 2021 Oct 1;8:743406. doi: 10.3389/fmed.2021.743406 (PMC8517249; doi:10.3389/fmed.2021.743406)
Supplement: Supplementary file 8 [file Table_2.XLSX]

## Sheet: 2800
ID	population	sex	age	ALT(U/L)	AST(U/L)	groups	groups1	groups2	virusgenetype	rs2073618	rs9525641	rs8086340
12	1	1	75	7	7	0	0			GG	TC	CC
766	1	1	75	5	13	0	0			GG	TC	GG
265	1	1	74	6	15	0	0			GG	TC	GC
304	1	1	74	19	19	0	0			GC	TC	GG
411	1	1	74	6	8	0	0			GG	TT	GC
772	1	1	74	7	23	0	0			GG	CC	GC
515	1	2	74	10	22	0	0			GC	TC	GC
1008	1	2	74	5	14	0	0			GC	TC	CC
79	1	1	73	7	15	0	0			GG	TT	GC
276	1	1	73	31	37	0	0			GG	TT	CC
340	1	1	73	18	22	0	0			GC	TT	GC
659	1	1	73	3	0	0	0			GG	TC	GG
750	1	1	73	7	14	0	0			GG	TC	GG
995	1	1	73	11	12	0	0			GG	TT	GC
300	1	2	73	2	12	0	0			GG	TC	GC
785	1	2	73	3	8	0	0				CC	GC
835	1	2	73	13	12	0	0			GG	TC	GG
955	1	2	73	9	8	0	0			GC	TC	GG
1029	1	2	73	35	38	0	0			GG	TC	GC
207	1	1	72	9	15	0	0			GG	CC	GG
322	1	1	72	8	17	0	0			GC	TT	GC
737	1	1	72	8	22	0	0			GG	TT	GC
815	1	1	72	5	9	0	0			GG	TT	GG
926	1	1	72	9	20	0	0			GC	TT	GC
244	1	2	72	4	11	0	0			GG	TC	GG
535	1	2	72	5	13	0	0			GG	CC	GG
782	1	2	72	12	17	0	0			GG	CC	GG
1004	1	2	72	7	8	0	0			GC	TT	GG
133	1	1	71	8	15	0	0			GG	TC	GC
221	1	1	71	35	33	0	0			GC	TC	GC
991	1	1	71	4	12	0	0			GG	TC	GC
833	1	2	71	11	26	0	0			GC	TC	GC
957	1	2	71	6	8	0	0			GG	TC	GC
1013	1	2	71	7	12	0	0			GG	CC	GG
303	1	1	70	10	12	0	0			GG	CC	GG
542	1	1	70	12	11	0	0			GC	TC	GC
757	1	1	70	8	11	0	0			GG	TC	GC
935	1	1	70			0	0			GC	TC	CC
192	1	2	70	3	14	0	0			GG	CC	CC
243	1	2	70	11	21	0	0			GG	CC	GC
826	1	2	70	5	10	0	0			GC	TC	GG
877	1	2	70	7	7	0	0			GC	TT	GC
537	1	1	69	11	14	0	0			GC	TT	GC
936	1	1	69	19	21	0	0			GG	CC	GC
937	1	1	69	9	20	0	0			GG	TC	GC
538	1	2	69	8	14	0	0			GC	TT	GC
488	1	1	68	6	17	0	0			GG	TT	CC
532	1	1	68	15	22	0	0			GC	TC	GC
660	1	1	68	11	13	0	0			GG	TC	GG
98	1	2	68	7	14	0	0			GC	TC	GC
210	1	2	68	5	15	0	0			GG	TC	GC
687	1	2	68	14	20	0	0			GC	TC	GG
831	1	2	68	10	9	0	0			GG	TC	GG
888	1	2	68	8	12	0	0			GC	CC	GC
1006	1	2	68	13	20	0	0			GC	TC	CC
1010	1	2	68	30	22	0	0			GG	TT	GC
1015	1	2	68	5	10	0	0			GG	CC	GG
1016	1	2	68	9	20	0	0			GC	CC	GC
226	1	1	67	10	21	0	0			GG	TC	GG
345	1	1	67	28	77	0	0			GC	TT	GC
477	1	1	67	11	19	0	0			GG	TT	GC
72	1	2	67	5	10	0	0			GC	TT	GC
240	1	2	67	7	11	0	0			GC	TT	GG
326	1	2	67	5	24	0	0			GG	TT	CC
416	1	2	67	4	10	0	0			GG	TT	GG
1027	1	2	67	3	20	0	0			GC	TC	GG
220	1	1	66	7	16	0	0			GC	TC	GG
698	1	1	66	8	15	0	0			GG	TC	CC
239	1	2	66	5	16	0	0			GG	CC	GG
253	1	2	66	19	23	0	0			GC	TC	GC
324	1	2	66	10	20	0	0			GC	TC	GG
800	1	2	66	1	3	0	0			GG	TC	GG
844	1	2	66	9	7	0	0			CC	TC	GC
912	1	2	66	4	17	0	0			GG	CC	GG
97	1	1	65	4	3	0	0			GC	TT	GG
136	1	1	65	4	10	0	0			GC	TC	GG
351	1	1	65	7	18	0	0			GC	TC	GG
759	1	1	65	9	13	0	0			GG	TC	GC
1024	1	1	65			0	0			GC	CC	GC
152	1	2	65	6	11	0	0			GG	CC	CC
181	1	2	65	5	10	0	0			GG	TC	GG
186	1	2	65	7	5	0	0			GG	TT	GC
678	1	2	65	7	6	0	0			GG	TC	GC
787	1	2	65	5	7	0	0			GG	TT	GC
813	1	2	65	5	13	0	0			GC	TC	CC
828	1	2	65	6	7	0	0			GG	CC	GC
950	1	2	65	5	8	0	0			GC	TC	GC
306	1	1	64	5	12	0	0			GG	TT	GC
799	1	1	64	14	42	0	0			GG	TC	CC
178	1	2	64	5	11	0	0			GG	CC	CC
332	1	2	64	3	9	0	0			CC	TT	GG
430	1	2	64	7	14	0	0			GG	CC	GG
793	1	2	64	10	13	0	0			GG	TC	GC
795	1	2	64	17	19	0	0			GG	CC	GC
807	1	2	64	1	9	0	0			GG		GG
816	1	2	64	3	4	0	0			GG	TC	GC
824	1	2	64	16	17	0	0			GC	TT	GG
83	1	1	63	4	5	0	0			GG	CC	GG
283	1	1	63	13	25	0	0			GG	CC	CC
491	1	1	63	84	57	0	0			GC	TT	GC
974	1	1	63	7	13	0	0			GG	TC	CC
61	1	2	63	13	15	0	0			GC	CC	GG
117	1	2	63	13	16	0	0			GG	TT	GG
179	1	2	63	2	5	0	0			GG	TC	GC
180	1	2	63	12	11	0	0			GG	TC	CC
282	1	2	63	9	16	0	0			GG	TT	GC
329	1	2	63	1	10	0	0			GC	TT	GG
341	1	2	63	6	15	0	0			GG	TC	GC
475	1	2	63	18	12	0	0			GC	TC	GC
673	1	2	63	9	11	0	0			GC	TC	GG
423	1	1	62	8	15	0	0			GG	TC	GC
718	1	1	62	4	12	0	0			GG	CC
798	1	1	62	8	20	0	0			GG	TT	CC
858	1	1	62	107	71	0	0			GG	TT	GG
972	1	1	62	10	14	0	0			GG	TT	GC
978	1	1	62	10	18	0	0			GG	CC	CC
987	1	1	62	7	10	0	0			GG	CC
427	1	2	62	5	9	0	0			GG	TT	GG
473	1	2	62	17	29	0	0			GC	TT	GC
689	1	2	62	19	14	0	0			GG	TC	GG
706	1	2	62	6	7	0	0			GC	CC	GC
739	1	2	62	15	24	0	0			GG	TT	GG
931	1	2	62	9	16	0	0			GG	TC	GC
124	1	1	61	54	38	0	0			GC	CC	GC
268	1	1	61	5	12	0	0			GG	TC	GG
479	1	1	61	10	7	0	0			GG	TC
505	1	1	61	16	18	0	0			GC	CC	GG
975	1	1	61	3	6	0	0			GC	TC	GC
200	1	2	61	4	18	0	0			GC	TC	GC
233	1	2	61	15	37	0	0			GG	TC	GC
683	1	2	61	14	14	0	0			GG	CC	CC
726	1	2	61	4	16	0	0			GG	CC	GC
743	1	2	61	14	25	0	0			GG	TT	GC
889	1	2	61	12	11	0	0			GG	TC	GC
1011	1	2	61	7	8	0	0			GG	TC	CC
31	1	1	60	6	12	0	0			GG	CC	CC
342	1	1	60	11	17	0	0			GC	TT	GC
361	1	1	60	10	13	0	0			GG	TC	CC
433	1	1	60	7	14	0	0			GG	CC	GG
444	1	1	60	2	10	0	0			GG	TC	GG
699	1	1	60	11	17	0	0			CC	TC	GC
704	1	1	60	9	10	0	0			GG	TC	GC
720	1	1	60	5	10	0	0			GG	CC	GC
731	1	1	60	9	13	0	0			GG	TC	GG
765	1	1	60	7	12	0	0			GG	TC	GG
968	1	1	60	14	16	0	0			GG	TT	GG
51	1	2	60	5	9	0	0			GG	TC	GG
191	1	2	60	3	7	0	0			GG	TC	GC
264	1	2	60	11	21	0	0			GC	TC	GC
338	1	2	60	6	19	0	0			GC	TC	GG
447	1	2	60	4	8	0	0			GG	TC	GG
764	1	2	60	4	14	0	0			GG	TC	GG
1003	1	2	60	18	20	0	0			GG	TC	CC
45	1	1	59	8	11	0	0			GC	TC	GC
47	1	1	59	11	10	0	0			GG	TC	GC
305	1	1	59	7	5	0	0			GC	TC	GG
437	1	1	59	8	16	0	0			GG	CC	GC
730	1	1	59	15	23	0	0			GG	TC	GC
55	1	2	59	38	29	0	0			GC	TT	CC
105	1	2	59	6	11	0	0			GG	CC	CC
195	1	2	59	7	11	0	0			GC	TC	GG
238	1	2	59	4	13	0	0			GG	CC	GC
331	1	2	59	8	19	0	0			GC	TT	GG
438	1	2	59	3	14	0	0			CC	TT	GC
478	1	2	59	16	16	0	0			GG	CC	GG
775	1	2	59	12	27	0	0			GC	TC	GG
892	1	2	59	10	10	0	0			GC	TC	GC
190	1	1	58	5	10	0	0			GG	TC	GC
307	1	1	58	39	90	0	0			GG	TC	GC
736	1	1	58	9	12	0	0			GG	TT	GG
806	1	1	58	5	12	0	0			GG	CC	GC
971	1	1	58	26	16	0	0			GG	CC	GG
1019	1	1	58			0	0			GG	CC	CC
17	1	2	58	3	8	0	0			GC	TC	GC
24	1	2	58	5	155	0	0			GG	TC	CC
126	1	2	58	8	19	0	0			GG	TC	GG
127	1	2	58	45	40	0	0			CC	TC	GG
519	1	2	58	9	10	0	0			GG	TT	CC
547	1	2	58	5	13	0	0			CC	TC	GC
778	1	2	58	7	16	0	0			GG	TC	GG
1002	1	2	58	9	10	0	0			GG	CC	GC
32	1	1	57	6	6	0	0			GG	TC	GC
132	1	1	57	56	54	0	0			GC	TC	GG
144	1	1	57	13	16	0	0			CC	TC	GC
261	1	1	57	42	27	0	0			GG	TC	CC
317	1	1	57	22	21	0	0			GG	TC	GG
325	1	1	57	18	14	0	0			GG	CC	CC
357	1	1	57	8	20	0	0			GG	TC	GG
949	1	1	57	9	14	0	0			GG	TT	GC
990	1	1	57	9	10	0	0			GG	TC	GC
113	1	2	57	10	14	0	0			GC	TC	GG
521	1	2	57	8	8	0	0			GG	CC	GG
959	1	2	57	19	49	0	0			GG	CC	GC
52	1	1	56	5	11	0	0			GG	TC	GG
717	1	1	56	18	24	0	0			GG	TC	GC
738	1	1	56	10	10	0	0			GG	TC	GG
767	1	1	56	7	7	0	0			GC	TT	CC
825	1	1	56	10	12	0	0			GG	CC	GG
850	1	1	56	8	8	0	0			GG	CC	GG
146	1	2	56	7	10	0	0			GC	TT	GG
163	1	2	56	8	23	0	0			GC	TC	GC
836	1	2	56	7	8	0	0			GG	TC	GC
845	1	2	56	12	7	0	0			GC	TT	GC
30	1	1	55	7	9	0	0			CC	TC	GG
399	1	1	55	18	14	0	0				TC	CC
474	1	1	55	8	8	0	0			GG	TC	GG
708	1	1	55	13	19	0	0			GG	TC	GC
42	1	2	55	30	29	0	0			GC	TC	CC
119	1	2	55	4	16	0	0			CC	TC	GG
791	1	2	55	8	12	0	0			GG	TC	GG
943	1	2	55	8	19	0	0			GC	TC	CC
960	1	2	55	6	7	0	0			GG	TT	GC
212	1	1	54	31	34	0	0			GG	CC	GG
219	1	1	54	19	13	0	0			GG	TC	GG
281	1	1	54	6	14	0	0			GG	TC	GG
442	1	1	54	19	13	0	0			GC	TT	GG
662	1	1	54	4	7	0	0			GC	TC	GC
934	1	1	54			0	0			GC	TC	GC
171	1	2	54	17	21	0	0			GC	TC	GC
183	1	2	54	10	9	0	0			GG	CC	CC
188	1	2	54	6	9	0	0			GG	CC	GC
270	1	2	54	5	11	0	0			GC	CC	GG
489	1	2	54	7	15	0	0			GG	TT	CC
682	1	2	54	17	12	0	0			GC	CC	GC
22	1	1	53	6	8	0	0			GG	TT	GC
277	1	1	53	12	7	0	0			GG	TC	GC
293	1	1	53	10	14	0	0			GC	TT	GG
927	1	1	53			0	0			GC	TC
977	1	1	53	10	19	0	0			GG	TT	CC
235	1	2	53	23	4	0	0			GG	CC	GC
236	1	2	53	18	14	0	0			GG	TC	GC
267	1	2	53	3	9	0	0			CC	TC	GC
422	1	2	53	17	17	0	0			GC	TC	GG
513	1	2	53	34	35	0	0			GG	TT	GG
729	1	2	53	8	6	0	0			GC	TC	CC
734	1	2	53	37	38	0	0			GG	CC	GG
843	1	2	53	14	21	0	0			GG	CC	GG
901	1	2	53	15	24	0	0			GC	TC	GC
918	1	2	53	3	14	0	0			GG	TC	GC
988	1	2	53	8	10	0	0			GC	TC
994	1	2	53	8	18	0	0			GG	CC	GG
214	1	1	52	8	16	0	0			GC	TT	GC
725	1	1	52	10	10	0	0			GG	TC	GC
756	1	1	52	4	4	0	0			GG	TT	GG
803	1	1	52	5	13	0	0			GG	TC	GG
810	1	1	52	19	30	0	0			GG	TC	GG
101	1	2	52	4	10	0	0			GG	CC	GC
801	1	2	52	9	15	0	0			GC	TC	GG
820	1	2	52	9	12	0	0			GG	TT	CC
823	1	2	52	13	14	0	0			GG	TT	CC
893	1	2	52	8	11	0	0			GG	TC
953	1	2	52	9	5	0	0			GG	CC	GG
999	1	2	52	18	25	0	0			GG	CC
161	1	1	51	11	19	0	0			GG	CC	CC
285	1	1	51	3	1	0	0			GC	TC	GG
94	1	2	51	29	33	0	0			GG	TC	GC
128	1	2	51	6	10	0	0			GG	TC	CC
204	1	2	51	10	12	0	0			GC	TC	CC
206	1	2	51	7	13	0	0			GG	TC	GG
540	1	2	51	12	16	0	0			GG	TC	CC
741	1	2	51	6	6	0	0			GG	CC	GC
896	1	2	51	31	18	0	0				CC	GC
976	1	2	51	8	15	0	0			GC	TT
1007	1	2	51	10	10	0	0			CC	CC	GG
41	1	1	50	11	22	0	0			GC	CC	GG
70	1	1	50	8	20	0	0			GG	TC	GC
120	1	1	50	21	19	0	0			GC	TC	GC
316	1	1	50	18	14	0	0			GG	TT	CC
335	1	1	50	31	40	0	0			GC	TC	CC
461	1	1	50	35	23	0	0			GC	TT	GG
884	1	1	50	27	21	0	0			GG	TC	CC
997	1	1	50	11	16	0	0			GG	TT	GC
59	1	2	50	89	14	0	0			GG	TC	GG
71	1	2	50	7	4	0	0			GG	CC	GC
112	1	2	50	8	18	0	0			GC	TC	GC
314	1	2	50	3	8	0	0			GG	TC	GC
679	1	2	50	14	19	0	0			GG	TC	GG
819	1	2	50	7	15	0	0			GG	TC	GG
904	1	2	50	7	4	0	0			GG	TC	CC
905	1	2	50	12	24	0	0			GC	TC	CC
907	1	2	50	9	11	0	0			GG	TC	CC
1000	1	2	50	9	9	0	0			GG	CC
1014	1	2	50	7	9	0	0			GG	CC	GG
230	1	1	49	38	48	0	0			GC	CC	GC
761	1	1	49	6	7	0	0			GC	TC	GC
857	1	1	49	7	7	0	0			GG	TC	GC
879	1	1	49	6	10	0	0			GC	TC	GC
932	1	1	49	27	24	0	0			GG	TC	GC
993	1	1	49	11	12	0	0			GG	TT	GG
159	1	2	49	9	13	0	0			GG	CC	GC
201	1	2	49	6	13	0	0			GG	TC	GC
234	1	2	49	5	10	0	0			GG	TT	GC
263	1	2	49	25	26	0	0			GG	TC	GC
497	1	2	49	4	10	0	0			GG	CC	GC
196	1	1	48	8	18	0	0			GC	TC	GG
254	1	1	48	14	19	0	0			GG	TC	GG
692	1	1	48	9	18	0	0			GC	TC	GC
722	1	1	48	7	11	0	0			GG	CC	GG
923	1	1	48	10	8	0	0			GG	TC	CC
279	1	2	48	10	25	0	0			CC	TT	GG
514	1	2	48	0	13	0	0			GG	TC	GC
733	1	2	48	23	18	0	0			GC	TC	GC
754	1	2	48	6	15	0	0			GG	TC	GC
784	1	2	48	10	9	0	0			GG	CC	GC
951	1	2	48	10	10	0	0			GG	TC	CC
1028	1	2	48	12	27	0	0			CC	TT	GG
149	1	1	47	17	12	0	0			GG	TT	GG
262	1	1	47	11	11	0	0			GG	TT	GG
350	1	1	47	3	10	0	0			GC	TC	GC
504	1	1	47	12	28	0	0			GG	TT	GC
928	1	1	47	5	14	0	0			GC	TC
1020	1	1	47			0	0			GC	TC	GC
498	1	2	47	6	11	0	0			GC	TT	GC
792	1	2	47	5	8	0	0			GG	TC	GC
1017	1	2	47			0	0			GG	TC	GC
256	1	1	46	14	10	0	0			GG	TC	GC
257	1	1	46	7	7	0	0			GC	TC	GG
273	1	1	46	11	13	0	0				TC	GC
472	1	1	46	0	13	0	0			GG	TC	GC
707	1	1	46	5	4	0	0			GG	TC	GG
62	1	2	46	8	12	0	0			GC	TT	GG
308	1	2	46	12	22	0	0			GC	TC	GG
776	1	2	46	4	6	0	0			GG	TT	GG
779	1	2	46	5	9	0	0			GG	TC	GC
834	1	2	46	12	8	0	0			GC	TC	GC
838	1	2	46	4	10	0	0			GC	CC	GG
841	1	2	46	4	7	0	0			GG	TT	GC
842	1	2	46	7	8	0	0			GC	CC	GC
849	1	2	46	6	9	0	0			GG	TC	CC
890	1	2	46	12	6	0	0			GG	TT	GC
914	1	2	46	52	59	0	0			GG	TT	GC
915	1	2	46	7	9	0	0			GC	TT	GC
984	1	2	46	16	14	0	0			GC	TC	GC
996	1	2	46	8	12	0	0			GG	TC	GG
27	1	1	45	4	12	0	0			GG	TC	GC
57	1	1	45	29	22	0	0			GG	TT	GC
111	1	1	45	12	21	0	0			GC	TC	GG
157	1	1	45	6	11	0	0			GG	TC	GC
189	1	1	45	12	16	0	0			GG	TT	GG
665	1	1	45	8	9	0	0			GG	TC	GG
871	1	1	45	16	12	0	0			GC	TT	CC
919	1	1	45	18	24	0	0			GG	TC
933	1	1	45	22	25	0	0			GG	TT	GC
141	1	2	45	33	51	0	0			GC	CC	CC
218	1	2	45	5	9	0	0			GG	CC	GG
274	1	2	45	7	9	0	0			GC		GC
311	1	2	45	11	14	0	0			GC	TT	GC
684	1	2	45	18	14	0	0				TT	GC
811	1	2	45	6	14	0	0			GG	TT	GG
812	1	2	45	7	7	0	0			GG	CC	GG
887	1	2	45	10	10	0	0			GG	CC	GG
952	1	2	45	17	19	0	0			CC	TC
969	1	2	45	5	11	0	0			GG	TT	GC
18	1	1	44	6	8	0	0			GC	TC	GG
215	1	1	44	9	8	0	0			GG	TT	GG
354	1	1	44	21	18	0	0			GC	CC	GG
445	1	1	44	4	7	0	0			GG	CC	CC
464	1	1	44	13	19	0	0			GG	TT	GG
657	1	1	44	6	2	0	0			GC	CC	GG
697	1	1	44	12	14	0	0			GG	CC	GC
872	1	1	44	17	15	0	0			GG	CC	GG
954	1	1	44			0	0			GC	TC	GG
985	1	1	44	9	8	0	0			GG	TC	GC
130	1	2	44	13	27	0	0			GC	TT	GG
520	1	2	44	9	8	0	0			GG	TC	GG
522	1	2	44	10	23	0	0			GC	TT	GC
837	1	2	44	8	12	0	0			GG	TT	GC
885	1	2	44	19	26	0	0			GC	TT	GC
992	1	2	44	19	15	0	0			GC	CC	GG
38	1	1	43	9	13	0	0			GG	CC	GC
724	1	1	43	4	9	0	0			GG	TC	GC
809	1	1	43	5	12	0	0			GG	TC	GC
982	1	1	43	10	9	0	0			GG	TC	GG
412	1	2	43	3	10	0	0			GC	CC	CC
482	1	2	43	13	19	0	0			GG	TC	GC
496	1	2	43	147	150	0	0			GG	TC	GC
517	1	2	43	9	12	0	0			GG	TC	GG
686	1	2	43	5	9	0	0			GG	TC	GC
742	1	2	43	14	10	0	0			CC	TC	CC
898	1	2	43	15	18	0	0			GC	TC	GC
899	1	2	43	9	14	0	0			GG	CC	GG
908	1	2	43	8	7	0	0			GC	TC	GC
909	1	2	43	11	8	0	0			GC	TT	GC
194	1	1	42	5	9	0	0			GC	CC	GC
197	1	1	42	4	11	0	0			GG	CC	GC
870	1	1	42	35	40	0	0			GG	TT	CC
922	1	1	42	8	9	0	0			GC	TC	GG
182	1	2	42	4	13	0	0			CC	TC	GG
217	1	2	42	12	28	0	0			GC	TC	GG
349	1	2	42	4	9	0	0			CC	TT	GG
700	1	2	42	13	21	0	0			GG	TC	GG
735	1	2	42	6	2	0	0			GG	TC	GG
783	1	2	42	3	3	0	0			GG	CC	GG
817	1	2	42	13	50	0	0			GC	TT	GG
830	1	2	42	37	52	0	0			GG	TT	GG
863	1	2	42	11	8	0	0			GC	CC	GC
875	1	2	42	13	11	0	0			CC	CC	CC
956	1	2	42	10	13	0	0			GC	CC	GC
103	1	1	41	14	17	0	0			GG	TC	CC
175	1	1	41	18	8	0	0			GG	TC	GG
249	1	1	41	10	21	0	0			GG	CC	GC
333	1	1	41	4	13	0	0			GG	TC	GC
336	1	1	41	12	6	0	0			GG	TT	GC
693	1	1	41	12	10	0	0			GG	CC	GG
694	1	1	41	14	19	0	0			GC	TT	GG
762	1	1	41	19	33	0	0			GG	TT	GC
979	1	1	41	12	19	0	0			GG	TT	GG
1022	1	1	41	26	96	0	0			GG	CC	GC
198	1	2	41	8	15	0	0			GG	TC	GC
231	1	2	41	9	27	0	0			GC	TC	GG
284	1	2	41	6	27	0	0			GG	TC	CC
355	1	2	41	6	9	0	0			CC	CC	GG
434	1	2	41	7	15	0	0				TC	GG
777	1	2	41	7	18	0	0			GG	CC	GC
781	1	2	41	9	9	0	0			GG	TC	GC
832	1	2	41	8	8	0	0			GG	TC	GC
840	1	2	41	6	9	0	0			GG	TC	CC
881	1	2	41	9	16	0	0			GG	TT	CC
903	1	2	41	6	8	0	0			CC	TC	GC
913	1	2	41	26	31	0	0			GC	TC	GC
10	1	1	40	7	21	0	0			GG	TC	GC
156	1	1	40	10	10	0	0			GC	CC	GG
271	1	1	40	5	13	0	0			CC	CC	GG
397	1	1	40	4	4	0	0			GC	TC	GC
460	1	1	40	4	8	0	0			GC	CC	GG
701	1	1	40	16	10	0	0			GG	CC	GG
751	1	1	40	6	9	0	0			GC	TT	CC
855	1	1	40	13	8	0	0			GG	TC	GC
874	1	1	40	16	16	0	0			GG	TT	GC
947	1	1	40	5	8	0	0			GG	TC	GG
33	1	2	40	37	42	0	0			GG	TT	GC
184	1	2	40	3	13	0	0			GG	TC	GC
185	1	2	40	10	8	0	0			GG	TT	GG
327	1	2	40	11	18	0	0			GC	TC	GG
534	1	2	40	4	10	0	0			GG	TC	GG
763	1	2	40	14	51	0	0			GG	TT	GC
805	1	2	40	6	7	0	0			CC	TC	GC
829	1	2	40	10	16	0	0			GC	CC	GC
859	1	2	40	8	10	0	0			GC	CC	GG
1005	1	2	40	7	5	0	0			GC	TC	GC
211	1	1	39	6	8	0	0			GG	TC	GC
250	1	1	39	20	5	0	0			GC	TC	GC
353	1	1	39	7	6	0	0			GC	TT	GG
401	1	1	39	15	11	0	0			CC	CC	CC
483	1	1	39	20	16	0	0			GC	TC	GG
486	1	1	39	8	5	0	0			CC	CC	CC
945	1	1	39	9	11	0	0			CC	CC	GC
160	1	2	39	7	8	0	0			CC	TT	GG
343	1	2	39	15	29	0	0			CC	TC	GG
685	1	2	39	9	13	0	0			GG	TT	CC
752	1	2	39	4	10	0	0			GG	TC	GG
1001	1	2	39	8	13	0	0			CC	TC	GC
28	1	1	38	7	14	0	0			GC	TC	GC
260	1	1	38	7	10	0	0			GC	TC	GG
287	1	1	38	73	106	0	0			GG	CC	GG
455	1	1	38	8	7	0	0			GG	CC
941	1	1	38	6	5	0	0			GG	TC	CC
162	1	2	38	8	15	0	0			GC	TT	GC
202	1	2	38	9	7	0	0			GC	CC	GC
255	1	2	38	12	35	0	0			GC	TT	GC
320	1	2	38	37	73	0	0			GG	CC	GC
328	1	2	38	6	9	0	0			GC	TT	GG
526	1	2	38	8	7	0	0			GC	TC	GC
529	1	2	38	3	8	0	0			GC	TT	GG
716	1	2	38	14	39	0	0			GG	TC	GC
880	1	2	38	11	9	0	0			GG	TC	CC
929	1	2	38	12	26	0	0			GC	CC	GC
203	1	1	37	4	14	0	0			GC	TT	GG
769	1	1	37	2	5	0	0			GG	TC	GG
961	1	1	37	7	9	0	0			GC	TT	GC
139	1	2	37	7	10	0	0			GG	CC	GC
318	1	2	37	3		0	0			GG	TT	GC
400	1	2	37	11	16	0	0			GC	TC	CC
500	1	2	37	6	10	0	0			GG	TC	CC
876	1	2	37	14	14	0	0			GG	TC	GC
272	1	1	36	20	10	0	0				TC	GC
439	1	1	36	5	7	0	0			GC	TC	GC
703	1	1	36	15	14	0	0			GC	TC	GC
856	1	1	36	26	19	0	0			GC	TC	GC
108	1	2	36	6	13	0	0			GG	TT	GG
187	1	2	36	14	10	0	0			CC	TC	GG
330	1	2	36	3	2	0	0			GC	CC	GG
356	1	2	36	24	61	0	0			GC	TC	GC
480	1	2	36	6	10	0	0			GG	TT	GC
848	1	2	36	6	9	0	0			GC	CC	CC
853	1	2	36	8	16	0	0			GC	TC	GC
223	1	1	35	5	6	0	0			CC	CC	GC
310	1	1	35	14	14	0	0			GC	TT	GC
313	1	1	35	18	21	0	0			GG	TC	GC
773	1	1	35	15	11	0	0			GG	CC	GC
948	1	1	35	9	14	0	0			GC	TC	GC
348	1	2	35	8	18	0	0			GG	TT	GC
688	1	2	35	6	7	0	0				TC	GC
965	1	2	35	9	8	0	0			GC	CC	GG
199	1	1	34	13	8	0	0			GG	TC	CC
289	1	1	34	10	13	0	0			CC	TT	GC
360	1	1	34	5	4	0	0			GG	CC
758	1	1	34	15	7	0	0			GG	TT	GC
916	1	1	34	7	3	0	0			CC	TC
719	1	2	34	11	21	0	0			GG	TC
740	1	2	34	12	8	0	0			GC	TC	GC
894	1	2	34	6	9	0	0			GG
938	1	2	34	6	12	0	0			GG	TC	GC
998	1	2	34	10	14	0	0			GC	TC	GG
170	1	1	33	9	8	0	0			CC	CC	GC
321	1	1	33	31	23	0	0			GC	TC	GC
802	1	1	33	16	20	0	0			GG	TC	GG
290	1	2	33	3	13	0	0			GG	TC	GG
940	1	2	33	21	17	0	0			CC	TC
501	1	1	32	5	10	0	0			GG	TC	CC
541	1	1	32	10	4	0	0			GG	TC	GC
280	1	2	32	9	22	0	0			GG	TC	GG
440	1	2	32	5	10	0	0			GC	TC	GG
527	1	2	32	4	11	0	0			GG	TC
745	1	2	32	5	3	0	0			GG	TC	GC
780	1	2	32	7	17	0	0			GG	TC	CC
821	1	2	32	7	7	0	0			GG	CC	GG
860	1	2	32	25	27	0	0			CC	TC	GC
1031	1	2	32			0	0			GG	TT	GC
714	1	1	31	4	3	0	0			GC	TC	GC
755	1	1	31	3	2	0	0			GC	CC	GG
359	1	2	31	8	11	0	0			GG	TC	GG
40	1	1	30	15	16	0	0			GC	TT	CC
302	1	1	30	8	7	0	0			GC	TT	GC
691	1	1	30	16	16	0	0			GG	TC	GC
930	1	1	30			0	0			GC	CC	GG
942	1	1	30	6	7	0	0			CC	CC	GG
125	1	2	30	19	24	0	0				TC	GC
450	1	2	30	7	7	0	0			CC	CC	GG
666	1	2	30	8	11	0	0			GC	TC	GC
727	1	2	30	10	9	0	0			GC	TC	GG
746	1	2	30	4	1	0	0			GG	TT	GC
839	1	2	30	6	5	0	0			GG	TC	GC
846	1	2	30	6	3	0	0			GG	CC	CC
847	1	2	30	9	11	0	0			GC	TT	GC
920	1	2	30	12	15	0	0			GG	CC	GG
796	1	1	29	15	41	0	0			GC	TT	GC
21	1	2	29	7	8	0	0			GC	TC	GG
46	1	2	29	1	7	0	0			GC	TC	GG
278	1	1	28	7	12	0	0			GC	TT	GG
917	1	1	28	8	7	0	0			GG	TT	GC
980	1	1	28	14	19	0	0			GG	TT	GG
95	1	2	28	7	13	0	0			GG	CC	GG
531	1	1	26	13	12	0	0			GG	TC	GG
237	1	2	26	5	15	0	0			GC	TC	GG
169	1	1	25	12	7	0	0			GC	TT	GG
1018	1	1	25			0	0			GG	TC	GC
138	1	1	24	6	9	0	0			GC	TC	GG
852	1	1	24	14	6	0	0			GC	TC	GG
749	1	1	22	5	11	0	0			GG	TC	GG
921	1	2	22	4	3	0	0			GG	TC	GG
288	1	1	19	10	14	0	0			GG	CC	GC
973	1	1	19	10	12	0	0			GC	CC	CC
48	2	1	50	25	27	0	0			CC	TT	GC
402	2	1	49	36	33	0	0			GC	TC	GG
432	2	1	49	24	25	0	0			GC	TT	GC
497	2	1	48	213	122	0	0			GC	TC	GC
385	2	2	48	24	25	0	0			GC	CC	GG
19	2	1	47	39	35	0	0			GC	TC	CC
109	2	1	46	168	153	0	0			GG	TC	GG
116	2	1	46	26	27	0	0			GC	TC	CC
202	2	1	46	100	16	0	0			CC	TC	GG
254	2	1	46	11	17	0	0			GC	TC	CC
419	2	1	46	15	19	0	0			GG	CC	GG
361	2	2	46	23	25	0	0			GC	TT	GG
184	2	1	45	10	16	0	0			GG	TT	GC
430	2	1	44	15	19	0	0			GC	TC	GC
451	2	1	44	88	28	0	0			GG		GC
456	2	1	44	21	24	0	0			GG	CC	CC
30	2	2	44	50	50	0	0			CC	TC	GC
520	2	2	44	17	21	0	0			GG	TC	GG
274	2	1	43	12	17	0	0			GC	TC	GG
286	2	1	43	23	25	0	0			GC	TT	CC
336	2	1	43	13	18	0	0			GG	TC	GG
411	2	2	43	28	28	0	0			GG	TC	GC
515	2	2	43	21	24	0	0			GG	TC	GC
26	2	1	42	7	13	0	0			GC	TT	GG
122	2	1	42	196	213	0	0			CC	CC	GC
428	2	1	42	122	58	0	0			GC	TT	GG
315	2	2	42	12	18	0	0			GG	CC	GC
79	2	1	40	9	14	0	0			GG	TC	GC
303	2	1	40	12	18	0	0			GG	TC	CC
318	2	1	40	13	18	0	0			GG	CC	GC
377	2	1	40	20	23	0	0			GG	TC	GC
591	2	1	40	19		0	0			GC	TT	GC
182	2	1	39	246	77	0	0			GG	CC	GG
192	2	1	39	39	35	0	0			GC	TT	GG
533	2	1	39	30	29	0	0			GC	TC	GG
514	2	2	39	29	29	0	0			GC	CC	GG
519	2	2	39	17	21	0	0			GC	CC	GC
33	2	1	38	22	24	0	0			GC	TC	GC
71	2	1	38	8	14	0	0			GG	TC	GG
150	2	1	38	10	16	0	0			GG	TC	GG
200	2	1	38	22	25	0	0			GC	TC	GC
221	2	1	38	11	17	0	0			GC	TC	GC
455	2	1	38	91	66	0	0			GG	TT	GC
537	2	1	38	18	22	0	0			GC	TC	GG
562	2	1	38	110	73	0	0			GG	CC	GC
563	2	1	38	62	66	0	0			GC	CC	GG
133	2	2	38	10	15	0	0			GC	TT	GG
415	2	2	38	24	25	0	0			GG	TT	GG
23	2	1	37	7	13	0	0			GC	TC	GG
175	2	1	37	10	16	0	0			GG	TC	GC
249	2	1	37	27	28	0	0			GG	CC	CC
294	2	1	37	12	18	0	0			GC	TT	GG
372	2	1	37	14	18	0	0			GC	CC	GC
461	2	1	37	34	31	0	0			GG	TT	GG
313	2	2	37	20	23	0	0			GG	CC	GC
347	2	2	37	13	18	0	0			GG	TC	GG
334	2	1	36	23	25	0	0			GG	TC	GC
425	2	1	36	21	23	0	0			GG	CC	GC
64	2	2	36	8	14	0	0			GG	CC	GC
86	2	2	36	9	15	0	0			GC	TT	GG
332	2	2	36	23	25	0	0			GG	TC	GC
409	2	2	36	24	25	0	0			GG	TC	GC
105	2	1	35	25	27	0	0			GG	TC	GG
10	2	1	34	6	12	0	0			GG	TC	GG
73	2	1	34	20	23	0	0			GC	TC	GC
262	2	1	34	37	24	0	0			GG	TT	GC
557	2	2	34	19	22	0	0			GC	TC	GC
17	2	1	33	7	12	0	0			GC	TC	CC
22	2	1	33	7	13	0	0			GG	TC	GC
127	2	1	33	130	24	0	0			GG	TC	GG
252	2	1	33	11	17	0	0			GG	TT	GG
476	2	1	33	16	20	0	0			GG	TT	CC
532	2	1	33	17	21	0	0			GG	TT	GG
443	2	2	33	21	24	0	0			GC	TT	GG
16	2	1	32	7	12	0	0			GG	TC	GG
24	2	1	32	7	13	0	0			GG	TT	GC
68	2	1	32	37	34	0	0			GG	CC	GC
266	2	1	32	116	17	0	0			GC	TC	GC
319	2	1	32	13	18	0	0			GG	TC	GG
337	2	1	32	13	18	0	0			GG	TC	GG
396	2	1	32	14	19	0	0			GC	CC	GC
541	2	1	32	82	22	0	0			CC	TC	GG
2	2	2	32	6	11	0	0			GG	TC	GC
5	2	2	32	94	58	0	0			GG	TC	GC
137	2	2	32	57	15	0	0			GC	TC	GG
138	2	2	32	10	15	0	0			GC	TC	GG
235	2	2	32	36	33	0	0			GC	TT	GC
279	2	2	32	29	24	0	0			CC	TC	GC
43	2	1	31	22	24	0	0			GG	CC	GC
481	2	1	31	16	20	0	0			GG		GG
565	2	1	31	60	22	0	0			GG	TC	CC
566	2	1	31	19	22	0	0			GG	TT	GC
317	2	2	31	13	18	0	0			GG	TC	GG
8	2	1	30	6	11	0	0			GG	TC	GG
14	2	1	30	7	12	0	0			GC	TT	GG
56	2	1	30	8	14	0	0			GC	CC	GG
119	2	1	30	202	200	0	0			GC	TT	GC
123	2	1	30	37	34	0	0			GG	TC	GC
167	2	1	30	10	16	0	0			GG	TT	CC
253	2	1	30	11	17	0	0			GC	TC	GG
288	2	1	30	12	17	0	0			GG	CC	GC
458	2	1	30	265	173	0	0			GC	TC	GG
45	2	2	30	22	24	0	0			GC	CC	GC
457	2	2	30	20	35	0	0			GG	TC	GG
15	2	1	29	31	29	0	0			GC	CC	GC
40	2	1	29	8	14	0	0			GG	TT	GG
160	2	1	29	36	32	0	0			GG	CC	GG
242	2	1	29	90	212	0	0			GG	TC	CC
284	2	1	29	77	17	0	0			GG	TT	GC
311	2	1	29	12	18	0	0			GG	TC	GC
355	2	1	29	13	18	0	0			GC	TC	GC
357	2	2	29	23	25	0	0			CC	TC	CC
466	2	2	29	21	24	0	0			GC	TC	GC
52	2	1	28	8	14	0	0			GG	TC	GC
81	2	1	28	9	14	0	0			GC	TC	GC
164	2	1	28	10	16	0	0			GG	TC	GG
405	2	1	28	29	99	0	0			GG	CC	GG
447	2	1	28	16	20	0	0			GG	CC	GG
488	2	1	28	67	20	0	0			GG	TC	GG
559	2	1	28	19	22	0	0			GC	TT	GG
577	2	1	28	19	22	0	0			GC	TC	GC
125	2	2	28	50	52	0	0			GC	CC	GG
325	2	2	28	20	36	0	0			GC	CC	GG
528	2	2	28	30	29	0	0			GC	TC	GC
340	2	1	27	13	18	0	0			GG	CC	GC
367	2	1	27	14	18	0	0			CC	TC	GG
462	2	1	27	28	28	0	0			GC	TC	GC
60	2	1	26	31	29	0	0			GG	CC
290	2	1	26	12	17	0	0			GC	TT	GG
399	2	1	26	100	65	0	0			GG	TT	GC
453	2	1	26	16	20	0	0			GG	CC	GC
66	2	2	26	8	14	0	0			CC	TT	GG
211	2	2	26	11	16	0	0			GG	TC	GC
240	2	2	26	11	17	0	0			GG	TC	GC
205	2	1	25	77	66	0	0			GG	TT	GG
257	2	1	25	11	17	0	0			GG	TC	GG
393	2	1	25	14	19	0	0			CC	TT	GG
426	2	1	25	15	19	0	0			GG	TC	GC
534	2	1	25	18	22	0	0			GC	TT	GC
530	2	2	25	21	24	0	0			GG	TC	CC
177	2	1	24	10	16	0	0			GC	TC	GC
388	2	1	24	24	25	0	0			GG	TC	GG
561	2	1	24	22	24	0	0			GC	CC	GC
362	2	2	24	13	18	0	0			GC	CC	GC
527	2	2	24	99	21	0	0			GC	TC
394	2	1	23	14	19	0	0			GG	TT	GG
400	2	1	23	15	19	0	0			GC	TC
344	2	2	23	13	18	0	0			GG	TT	GG
414	2	2	23	15	19	0	0			GC	CC	GG
572	2	2	23	19	22	0	0			GG	TT	GC
176	2	1	22	10	16	0	0			GG	TT	GG
450	2	1	22	16	20	0	0			CC	TC	GG
469	2	1	22	16	20	0	0			GG	TT	GG
503	2	1	22	16	21	0	0			GG	TC	GG
544	2	1	22	18	22	0	0			CC	TT	GC
233	2	2	22	27	27	0	0			GG	TC
128	2	1	21	20	23	0	0			GC	TT	GC
247	2	1	21	75	34	0	0			GG	TC	GC
564	2	1	21	66	26	0	0			GG	TC	GC
412	2	2	21	15	19	0	0			GG	TT	GC
573	2	2	21	19	22	0	0			GG	CC	GG
508	2	1	20	17	21	0	0			GG	TC	GC
272	2	2	20	11	17	0	0			GG	TT	GG
343	2	2	20	71	99	0	0			GG	TC	GG
363	2	2	20	14	18	0	0			GC	TC	GC
382	2	2	20	20	23	0	0			GG	CC	GG
437	2	2	20	15	20	0	0			GG	TT	GC
464	2	2	20	21	24	0	0			CC	TC	GC
465	2	2	20	360	401	0	0			GG		GG
201	2	1	19	177	72	0	0			CC	TC	GG
505	2	1	19	17	21	0	0			GG	TC	GC
232	2	2	19	36	24	0	0			GG	TC	GC
571	2	2	19	19	22	0	0			GG	TC	GG
471	2	1	18	21	24	0	0			GG	TC	GC
35	2	2	18	7	14	0	0			GC	TC	GG
387	2	2	18	20	23	0	0			GG	TC	GC
413	2	2	18	21	23	0	0			CC	TT	GC
529	2	2	18	17	21	0	0			GC	TC	GC
548	2	2	17	18	22	0	0			GG	CC	GC
549	2	2	17	18	22	0	0			GC	CC	CC
550	2	2	14	19	22	0	0			GG		GC
1159	3	2	73	12	27	0	0			GG	TC	CC
1658	3	2	73	15	29	0	0			GG	TC	GG
2278	3	2	73	12	26	0	0			GG	TC	GG
2298	3	2	73	30	30	0	0			GG	CC	GC
2348	3	2	73	10	18	0	0			GG	TC	GC
2356	3	2	73	13	17	0	0			GC	CC	GG
2432	3	2	73	21	23	0	0			GC	CC	GG
2810	3	2	73	10	15	0	0			GG	TT	CC
2971	3	2	73	14	18	0	0			GG	TC	GC
586	3	2	72	17	29	0	0			GC	CC	GG
704	3	2	72	22	30	0	0			GC	TT	GG
781	3	2	72	28	29	0	0			GC	TC	GC
997	3	2	72	24	26	0	0			GG	TT	GC
1115	3	2	72	16	16	0	0			GC	TT	GG
1142	3	2	72	13	50	0	0			GG	CC	GC
1619	3	2	72	10	19	0	0			GG	TC	GC
1635	3	2	72	21	30	0	0			GC	CC	GC
2242	3	2	72	17	26	0	0			GC	TT	GC
2266	3	2	72	12	15	0	0			GC	TC	GG
2301	3	2	72	36	42	0	0			GC	TT	GC
2306	3	2	72	22	28	0	0			GG	TC	GG
2439	3	2	72	20	22	0	0			CC	TC	GC
2677	3	2	72	29	26	0	0			GC	TC	GC
2695	3	2	72	23	22	0	0			GG	TT	CC
2698	3	2	72	9	19	0	0			GC	TT	GC
2794	3	2	72	11	21	0	0			GG	TT	GC
2881	3	2	72	7	26	0	0			GG	TC	GC
2922	3	2	72	12	22	0	0			GG	TC	GC
2946	3	2	72	13	21	0	0			GG	TC	GG
2968	3	2	72	28	36	0	0			CC	TC	GG
2992	3	2	72	14	18	0	0			GC	CC	GC
3011	3	2	72	14	28	0	0			GG	TC	GG
1081	3	1	71	22	29	0	0			GC	TT	GC
875	3	2	71	19	26	0	0			GC	TC	GG
1323	3	2	71	20	27	0	0			GG	TC	GG
1632	3	2	71	15	19	0	0			GG	TC	GC
1646	3	2	71	12	18	0	0			GC	TC	GG
2172	3	2	71	15	25	0	0			GG	CC	GG
2221	3	2	71	24	22	0	0			CC	TC	GG
2230	3	2	71	13	20	0	0			GG	CC	GG
2271	3	2	71	11	19	0	0			CC	CC	GC
2375	3	2	71	13	22	0	0			GG	TC	GC
2431	3	2	71	12	13	0	0			GG	TC	CC
2441	3	2	71	11	22	0	0			GC	TC	CC
2755	3	2	71	14	17	0	0			GG	TC	GG
2824	3	2	71	9	14	0	0			GG	CC	GG
874	3	1	70	39	30	0	0			GG	CC	GC
865	3	2	70	32	30	0	0			GC	CC	GC
1294	3	2	70	26	22	0	0			GG	TT	GG
2226	3	2	70	16	22	0	0			GC	TC	GG
2233	3	2	70	11	16	0	0			GG	CC	GG
2325	3	2	70	13	20	0	0			GG	CC	GG
2338	3	2	70	25	25	0	0			GC	CC	CC
2637	3	2	70	14	28	0	0			GG	CC	GC
2743	3	2	70	15	20	0	0			GC	TC	GG
2752	3	2	70	12	18	0	0			GC	TC	GG
2763	3	2	70	14	25	0	0			GG	TC	GG
2962	3	2	70	15	23	0	0			GG	TC	GC
1568	3	1	69	31	23	0	0			GG	TC	GG
1622	3	1	69	13	17	0	0			GC	TC	GC
1662	3	1	69	27	35	0	0			GC	TC	CC
1668	3	1	69	9	16	0	0			GG	TC	CC
2317	3	1	69	11	19	0	0			GG	TC	GC
2818	3	1	69	33	41	0	0			GC	CC	GC
2845	3	1	69	21	20	0	0			GG	TC	GG
2870	3	1	69	11	20	0	0			GC	CC	GC
2873	3	1	69	11	18	0	0			GC	TC	GC
3015	3	1	69	28	25	0	0			GG	TC	GC
609	3	2	69	16	22	0	0			GG	TC	GC
630	3	2	69	23	29	0	0			GG	CC	GC
789	3	2	69	19	27	0	0			GC	TC	GC
1149	3	2	69	11	20	0	0			GC	CC	GC
1165	3	2	69	21	22	0	0			GC	TT	GG
1548	3	2	69	25	21	0	0			GC	TT	GC
1555	3	2	69	12	22	0	0			GG	TC	GC
1573	3	2	69	22	28	0	0			GG	TC	GG
1586	3	2	69	12	20	0	0			GC	CC	GC
1591	3	2	69	14	15	0	0			GG	TT	GC
1650	3	2	69	18	20	0	0			GG	TT	GC
1671	3	2	69	13	16	0	0			GC	TT	GG
2201	3	2	69	18	27	0	0			GG	CC	GG
2209	3	2	69	10	16	0	0			GG	TC	GG
2368	3	2	69	9	15	0	0			GC	CC	GG
2679	3	2	69	21	23	0	0			GG	CC	GC
2687	3	2	69	14	25	0	0			GC	TC	GC
2694	3	2	69	20	26	0	0			GG	TC	GC
2714	3	2	69	19	26	0	0			GC	TT	GG
2776	3	2	69	11	15	0	0			CC	TC	GC
2793	3	2	69	15	18	0	0			GG	TC	GC
2796	3	2	69	15	20	0	0			CC	TT	GC
2799	3	2	69	31	31	0	0			CC	TC	GG
2847	3	2	69	15	17	0	0			GG	TC	GG
2958	3	2	69	8	14	0	0			GC	TT	GC
763	3	1	68	32	30	0	0			GG	TT	GG
1612	3	1	68	22	26	0	0			GC	TC	GC
1636	3	1	68	11	20	0	0			GG	TT	GC
1660	3	1	68	11	20	0	0			GG	CC	GG
1673	3	1	68	18	20	0	0			GC	TC	GC
2622	3	1	68	14	17	0	0			CC	CC	GC
2656	3	1	68	11	23	0	0			GC	TC	GG
2933	3	1	68	17	28	0	0			GC	TC	GG
725	3	2	68	16	20	0	0			GC	TC	GC
896	3	2	68	19	16	0	0			GC	TC	GC
898	3	2	68	18	16	0	0			GC	TT	GC
940	3	2	68	38	39	0	0			CC	TC	GG
1143	3	2	68	42	45	0	0			GG	TC	GG
1145	3	2	68	15	25	0	0			GG	CC	GG
1595	3	2	68	24	27	0	0			GG	TC	GC
1613	3	2	68	12	18	0	0			GC	TC	CC
1621	3	2	68	20	22	0	0			GC	CC	GC
1659	3	2	68	12	17	0	0			GG	TT	GG
2121	3	2	68	24	23	0	0			GC	TC	GG
2124	3	2	68	16	20	0	0			GC	TT	GG
2133	3	2	68	19	28	0	0			CC	TC	GC
2153	3	2	68	12	18	0	0			GC	TC	GC
2198	3	2	68	15	18	0	0			GG	CC	GG
2305	3	2	68	11	19	0	0			GC	TT	GC
2310	3	2	68	13	17	0	0			GG	CC	GG
2333	3	2	68	7	20	0	0			GC	TT	GC
2636	3	2	68	16	19	0	0			GG	CC	GC
2662	3	2	68	13	19	0	0			GG	CC	GG
2674	3	2	68	19	25	0	0			GG	TC	GC
2730	3	2	68	17	20	0	0			GG	TC	GG
2925	3	2	68	10	18	0	0			GG	TT	GC
2966	3	2	68	20	20	0	0			GG	CC	GC
926	3	1	67	20	28	0	0			GG	TC	GG
1654	3	1	67	21	20	0	0			GC	TT	GC
1670	3	1	67	17	21	0	0			GC	TT	GC
2141	3	1	67	11	20	0	0			GG	TC	GG
2146	3	1	67	11	20	0	0			GG	TT
2303	3	1	67	20	26	0	0			GG	CC	GG
2358	3	1	67	13	21	0	0			GG	TT	GC
2400	3	1	67	27	38	0	0			GG	TT	GC
2442	3	1	67	12	20	0	0			CC	TC	GC
2516	3	1	67	12	20	0	0			GG	TC	GG
2542	3	1	67	25	20	0	0			GG	TC	GG
2646	3	1	67	20	23	0	0			GG	CC	GC
2659	3	1	67	25	26	0	0			GC	TC	GC
2720	3	1	67	32	38	0	0			GG	CC	CC
2729	3	1	67	17	22	0	0			GC	TC	GC
2773	3	1	67	20	21	0	0			GG	CC	CC
2828	3	1	67	70	44	0	0			GG	TT	GG
2830	3	1	67	19	20	0	0			GC	TT	GC
2904	3	1	67	25	27	0	0			GC	CC	GG
2909	3	1	67	14	19	0	0			GC	TC	GG
2954	3	1	67	11	25	0	0			GC	TC	GC
598	3	2	67	27	27	0	0			CC	TC	GC
878	3	2	67	21	23	0	0			GG	TC	GG
962	3	2	67	15	18	0	0			GC	CC
1141	3	2	67	20	27	0	0			GG	TC	GC
1271	3	2	67	34	45	0	0			GG	TC	CC
1535	3	2	67	12	15	0	0			GG	TC	GG
1590	3	2	67	21	27	0	0			CC	TC	CC
1628	3	2	67	12	16	0	0			CC	TC	GG
1638	3	2	67	14	22	0	0			GC	CC	GG
1666	3	2	67	15	21	0	0			GG	TC	GC
2191	3	2	67	47	35	0	0			GG	TC	GC
2222	3	2	67	16	19	0	0			GC	TT	GC
2299	3	2	67	25	26	0	0			GC	TC	GG
2406	3	2	67	13	22	0	0			GG	CC	GG
2534	3	2	67	10	19	0	0			GG	TC	GC
2537	3	2	67	16	20	0	0			GG	CC	GC
2635	3	2	67	14	20	0	0			GG	TC	GC
2642	3	2	67	14	21	0	0			GG	TC	CC
2660	3	2	67	15	21	0	0			GG	TC	GG
2703	3	2	67	19	21	0	0			GC	TC	GC
2783	3	2	67	15	22	0	0			GG	CC	GC
2797	3	2	67	11	26	0	0			GG	TT	CC
2805	3	2	67	21	26	0	0			GC	TC	GC
2833	3	2	67	16	20	0	0			GG	TC	GG
2837	3	2	67	26	31	0	0			GC	CC	GC
2869	3	2	67	17	22	0	0			GC	TC	GC
2892	3	2	67	13	21	0	0			GC	TT	GG
2905	3	2	67	12	22	0	0			GG	TC	GC
2955	3	2	67	29	30	0	0			GC	TC	GC
601	3	1	66	18	23	0	0			GG	TC	GG
826	3	1	66	49	34	0	0			GG	TC	GC
2136	3	1	66	23	21	0	0			GC	TC	GG
2275	3	1	66	16	20	0	0			GG	TC	GC
2367	3	1	66	16	17	0	0			GC	TC	GG
2421	3	1	66	21	28	0	0			GG	TC	GC
2702	3	1	66	14	16	0	0			GG	TC	GC
2704	3	1	66	16	24	0	0			GG	TC	GC
2769	3	1	66	28	24	0	0			GG	TT	GC
2771	3	1	66	36	23	0	0			GC	TT	GC
2811	3	1	66	12	17	0	0			GG	TC	GG
2840	3	1	66	13	18	0	0			GG	TT	GG
2876	3	1	66	16	20	0	0			GG	TT	GG
2901	3	1	66	18	30	0	0			GG		CC
2923	3	1	66	21	26	0	0			GG	CC	GC
606	3	2	66	18	26	0	0			GG	TT	GC
738	3	2	66	21	25	0	0			GC	CC	GC
770	3	2	66	26	29	0	0			GG	TC	GC
877	3	2	66	21	21	0	0			GC	TC	GG
1120	3	2	66	21	24	0	0			GG	TC	GG
1136	3	2	66	10	19	0	0			GG	TC	GG
1147	3	2	66	13	15	0	0			GG	TT	GG
1267	3	2	66	84	71	0	0			GC	CC	GC
1637	3	2	66	10	16	0	0			GG	CC	GC
1664	3	2	66	25	25	0	0			GG	CC	GG
1669	3	2	66	23	32	0	0			GG	CC	GG
2232	3	2	66	36	39	0	0			GG	TC	GG
2234	3	2	66	25	21	0	0			CC	TC	GC
2269	3	2	66	21	26	0	0			GC	TC	GC
2408	3	2	66	16	21	0	0			GC	CC	CC
2411	3	2	66	14	20	0	0			GG	TT	GG
2488	3	2	66	9	16	0	0			GC	TT	GC
2634	3	2	66	17	26	0	0			GG	CC	GC
2692	3	2	66	9	18	0	0			GG	TT	GG
2697	3	2	66	43	24	0	0			GG	TT	GC
2812	3	2	66	11	19	0	0			GC	TT	GC
2866	3	2	66	13	20	0	0			CC	CC	GG
2867	3	2	66	32	27	0	0			GG	TT	GG
2872	3	2	66	10	21	0	0			GG	TT	GC
2875	3	2	66	15	26	0	0			GC	TC	GG
745	3	1	65	16	28	0	0			GC	TC	GG
2125	3	1	65	16	17	0	0			GC	TT	GC
2178	3	1	65	20	26	0	0			GC	TC	GG
2197	3	1	65	13	30	0	0			GC	TC	GC
2272	3	1	65	14	21	0	0			CC	CC	GG
2274	3	1	65	9	17	0	0			GG	TC	GG
2626	3	1	65	13	18	0	0			GC	TC	GG
2633	3	1	65	27	26	0	0			GG	TT	GC
2706	3	1	65	4	17	0	0			GG	TT	GC
2741	3	1	65	24	29	0	0			GC	TC	GG
2836	3	1	65	15	21	0	0			GG	TT	GC
2850	3	1	65	31	32	0	0			GG	TT	GC
2996	3	1	65	15	28	0	0			GC	TT	GC
3007	3	1	65	18	24	0	0			GG	TC	GG
623	3	2	65	19	24	0	0			GG	TC	GG
655	3	2	65	32	32	0	0			GC	CC	GC
656	3	2	65	22	26	0	0			GG	TT	GG
765	3	2	65	33	38	0	0			GG	CC	GG
909	3	2	65	31	29	0	0			GC	CC	GG
924	3	2	65	29	27	0	0			GG	CC	GG
948	3	2	65	39	34	0	0			GC	CC	GG
1248	3	2	65	15	26	0	0			GC	TC	GG
1307	3	2	65	21	43	0	0			GG	TC	GG
1309	3	2	65	49	53	0	0			GC	TC	GG
1532	3	2	65	20	22	0	0			GG	TC	GC
1592	3	2	65	16	23	0	0			GG	TT	CC
2297	3	2	65	14	21	0	0			GC	TC	CC
2399	3	2	65	14	18	0	0			GG	CC	GC
2420	3	2	65	15	18	0	0			GG	TT	GC
2434	3	2	65	12	19	0	0			GC	TC	GC
2435	3	2	65	25	23	0	0			GC	TT	GG
2620	3	2	65	33	34	0	0			CC	TT	GC
2645	3	2	65	29	27	0	0			CC	TC	GC
2712	3	2	65	12	17	0	0			GG	TC	GC
2829	3	2	65	16	19	0	0			GG	TC	GC
2835	3	2	65	15	20	0	0			GG	CC	GC
2931	3	2	65	16	21	0	0			GC	TT	CC
3004	3	2	65	16	24	0	0			GG	TT	CC
1258	3	1	64	12	19	0	0			GC	TT	GC
1579	3	1	64	8	17	0	0			GC	TT	GC
2156	3	1	64	10	17	0	0			GG	TT	CC
2200	3	1	64	15	21	0	0			GC	TT	GC
2302	3	1	64	11	23	0	0			GC	TT	GC
2649	3	1	64	25	25	0	0			GG	TT	GG
2735	3	1	64	13	18	0	0			GC	CC	GC
2756	3	1	64	21	34	0	0			CC	CC	GG
2787	3	1	64	23	18	0	0			GG	TT	GG
2827	3	1	64	18	24	0	0			CC	CC	GG
2832	3	1	64	13	18	0	0			GG	CC	GG
2844	3	1	64	14	16	0	0			GC	TC	GG
2880	3	1	64	38	27	0	0			GG	TC	GC
2997	3	1	64	20	21	0	0			GG	TC	GG
3006	3	1	64	21	27	0	0			GC	TC	GG
660	3	2	64	19	24	0	0			GG	TT	GG
736	3	2	64	14	19	0	0			GC	TT	GC
787	3	2	64	30	39	0	0			GC	CC	GC
917	3	2	64	21	23	0	0			GG	TC	GG
953	3	2	64	40	46	0	0			GG	TC	GC
1065	3	2	64	23	29	0	0			CC	TC	CC
1113	3	2	64	23	34	0	0			GC	TC	GG
1154	3	2	64	16	20	0	0			GC	TC	GG
1189	3	2	64	11	14	0	0			GG	TC	GC
1196	3	2	64	17	20	0	0			GC	TC	GC
1215	3	2	64	16	24	0	0			GC	TC	GC
1257	3	2	64	24	29	0	0			CC	TC	CC
1677	3	2	64	12	17	0	0			GG	TC	GG
2250	3	2	64	14	20	0	0			GG	TC	GC
2365	3	2	64	24	21	0	0			GC	TC	GG
2374	3	2	64	13	18	0	0			CC	CC	GG
2444	3	2	64	19	29	0	0			GC	CC	GG
2535	3	2	64	24	31	0	0			GG	TT	GC
2540	3	2	64	12	21	0	0			GC	TT	GC
2623	3	2	64	7	18	0	0			GC	TC	GG
2638	3	2	64	19	25	0	0			GG	TC	GG
2705	3	2	64	28	29	0	0			GC	TC	GC
2751	3	2	64	15	21	0	0			GG	TC	GC
2778	3	2	64	11	20	0	0			GG	TT	GG
2838	3	2	64	15	22	0	0			GG	TC	CC
2851	3	2	64	16	25	0	0			GC	TC	GC
2861	3	2	64	14	15	0	0			GG	TC	GC
2974	3	2	64	13	20	0	0			CC	TC	GG
1518	3	1	63	27	18	0	0			GG	TT	CC
1599	3	1	63	9	18	0	0			GC	TT	GG
1615	3	1	63	37	26	0	0			GG	TC	CC
2134	3	1	63	7	15	0	0			GC	TT	GC
2218	3	1	63	14	16	0	0			GG	TC	GC
2262	3	1	63	15	22	0	0				TT	GC
2284	3	1	63	33	30	0	0			GG	TC	GG
2789	3	1	63	14	20	0	0			GG	TT	GC
2822	3	1	63	18	25	0	0			GG	CC	GC
2953	3	1	63	22	25	0	0			GG	TT	GG
612	3	2	63	15	17	0	0			GG	CC	GC
782	3	2	63	18	24	0	0			GG	TC	GC
958	3	2	63	33	37	0	0			GG	TT	GC
974	3	2	63	14	21	0	0			GG	TT	GC
1256	3	2	63	33	18	0	0			GG	CC	GC
1594	3	2	63	16	20	0	0			GG	TT	GC
1655	3	2	63	16	24	0	0			GC	CC	GC
2138	3	2	63	20	23	0	0			GG	TC	GG
2273	3	2	63	13	21	0	0			GC	TC	GG
2346	3	2	63	13	18	0	0			GG	TT	GG
2416	3	2	63	13	15	0	0			GC	TC	GG
2419	3	2	63	16	16	0	0			GC	TT	GG
2541	3	2	63	14	19	0	0			GG	CC	GC
2629	3	2	63	19	21	0	0			GC	TC	GC
2795	3	2	63	12	16	0	0			GG	TC	GC
2817	3	2	63	13	17	0	0			GG	TC	CC
2886	3	2	63	17	18	0	0			GC	CC	GC
808	3	1	62	23	32	0	0			GG	CC	CC
1681	3	1	62	12	20	0	0			CC	TT	GG
2183	3	1	62	24	29	0	0			GC	CC
2204	3	1	62	14	13	0	0			GG	TC	CC
2347	3	1	62			0	0			GG	CC	GC
2531	3	1	62	10	15	0	0			GG	TC	GC
2640	3	1	62	16	24	0	0			GG	CC	GG
2680	3	1	62	21	18	0	0			CC	TC	GG
2761	3	1	62	23	32	0	0			GC	TT	GC
2781	3	1	62	14	15	0	0			GG	TC	GG
2816	3	1	62	60	41	0	0			CC	TC	GG
2912	3	1	62	27	18	0	0			GG	TC	GC
2926	3	1	62	13	16	0	0			GC	TC	GG
2932	3	1	62	64	52	0	0			GC	CC	GC
2950	3	1	62	28	25	0	0			GC	TC	GC
2994	3	1	62	36	40	0	0			GC	TC	GC
585	3	2	62	19	27	0	0			GC	TC	GG
629	3	2	62	27	32	0	0			GC	TT	GC
636	3	2	62	36	46	0	0			GG	TC	GC
920	3	2	62	29	31	0	0			GC	TC	GC
1003	3	2	62	16	19	0	0			CC	TC	GC
1034	3	2	62	54	43	0	0			GC	CC	GG
1118	3	2	62	23	28	0	0			GG	CC	GG
1284	3	2	62	20	29	0	0			GG	CC	GG
1308	3	2	62	43	34	0	0			GG	TC	GG
1524	3	2	62	15	23	0	0			CC	TT	GG
1574	3	2	62	32	27	0	0			GG	TT	GC
1653	3	2	62	23	17	0	0			GC	CC	GG
1657	3	2	62	19	21	0	0			GG	TC	GC
1663	3	2	62	20	26	0	0			GG	CC	GG
2155	3	2	62	16	17	0	0			GG	TC	GG
2161	3	2	62	36	27	0	0			GG	CC	GC
2177	3	2	62	23	22	0	0			GC	TC	GC
2199	3	2	62	13	21	0	0			GC	TC	GG
2256	3	2	62	25	26	0	0			CC	TC	GC
2309	3	2	62	14	15	0	0			GG	TC	GC
2341	3	2	62	13	15	0	0			GC	TT	GC
2443	3	2	62	23	28	0	0			GC	CC	GC
2663	3	2	62	15	18	0	0			GC	TT	GC
2682	3	2	62	56	33	0	0			GG	TC	GG
2809	3	2	62	16	23	0	0			GG	TT	GG
2918	3	2	62	18	23	0	0			CC	TC	GC
594	3	1	61	26	28	0	0			GC	TT	GC
634	3	1	61	50	44	0	0			GC	TT	GG
801	3	1	61	22	23	0	0			GG	TC	GG
1051	3	1	61	16	24	0	0			GG	TT	GC
1559	3	1	61	26	24	0	0			GG	TT	GC
1639	3	1	61	17	30	0	0			GC	TT	GG
1674	3	1	61	22	27	0	0			GC	CC	GC
2342	3	1	61	14	20	0	0			GG	TC	GC
2424	3	1	61	23	34	0	0			GG	TC	CC
2917	3	1	61	22	23	0	0			GG	TC	GG
2937	3	1	61	9	17	0	0			GG	TT	GC
3012	3	1	61	18	16	0	0			GG	TC	GC
622	3	2	61	16	18	0	0			GC	TT	CC
652	3	2	61	15	18	0	0			GC	TC	GC
658	3	2	61	23	24	0	0			GG	TC	GC
1164	3	2	61	18	28	0	0			GG	TT	GC
1522	3	2	61	15	18	0	0			GC	CC	GG
1585	3	2	61	24	22	0	0			GG	CC	GG
2725	3	2	61	13	21	0	0			CC	TT	GC
2921	3	2	61	13	15	0	0			GG	TT	GC
2951	3	2	61	14	19	0	0			GC	CC	GG
687	3	1	60	16	19	0	0			GC	TT	GG
756	3	1	60	18	21	0	0			GG	TC	GC
903	3	1	60	21	21	0	0			GC	TC	GC
1570	3	1	60	17	17	0	0			GG	TT	GC
2129	3	1	60	26	17	0	0			GG	TT	GC
2130	3	1	60	8	14	0	0			GC	CC	GC
2145	3	1	60	38	40	0	0			GC	TC	GG
2253	3	1	60	18	18	0	0			GC	TC	GC
2287	3	1	60	23	40	0	0			GC	TC	GG
2402	3	1	60	27	28	0	0			GG	TC	GC
2407	3	1	60	30	21	0	0			GG	CC	GG
2738	3	1	60	19	15	0	0			GC	TC	GG
2767	3	1	60	10	20	0	0			GC	TT	GC
2814	3	1	60	25	24	0	0			GG	TT	GG
692	3	2	60	13	19	0	0			GG	TC	GG
698	3	2	60	20	20	0	0			GC	TT	CC
776	3	2	60	21	21	0	0			GC	TT	GC
1105	3	2	60	14	22	0	0			GG	TT	GG
1114	3	2	60	19	27	0	0			GG	TT	GG
1247	3	2	60	16	30	0	0			GC	TT	GG
1302	3	2	60	21	27	0	0			GG	TC
1320	3	2	60	20	24	0	0			GG	CC	GG
1325	3	2	60	33	24	0	0			GC	TC	GC
1539	3	2	60	21	23	0	0			GG	TC	GC
1607	3	2	60	10	22	0	0			GG	TC	GC
2118	3	2	60	11	16	0	0			CC	TC	GG
2318	3	2	60	13	20	0	0			GC	TT	GC
2784	3	2	60	8	19	0	0			GG	CC	GC
2907	3	2	60	14	17	0	0			GC	TT	GC
818	3	1	59	16	22	0	0			GG	CC	GC
1565	3	1	59	19	20	0	0			GG	TC	GC
1675	3	1	59	21	23	0	0			GC	TT	GG
2412	3	1	59	14	25	0	0			GC	TT	GC
2666	3	1	59	12	22	0	0			GC	TT	GC
2709	3	1	59	20	17	0	0			GG	TC	GG
2895	3	1	59			0	0			GG	TT	GG
744	3	2	59	29	30	0	0			GG	TC	GG
828	3	2	59	16	20	0	0			GC	TC	GC
959	3	2	59	16	19	0	0			GG	TC	GC
1148	3	2	59	25	34	0	0			GC	TC	CC
1179	3	2	59	12	23	0	0			GC	TC	GC
1649	3	2	59	22	25	0	0			GG	TT	GG
2168	3	2	59	15	23	0	0			GG	CC	GG
2290	3	2	59	29	33	0	0			GG	TC	CC
2340	3	2	59	20	20	0	0			GG	TT	GG
2343	3	2	59	27	31	0	0			GG	TC	GG
2410	3	2	59	21	20	0	0			GG	TC	GC
2689	3	2	59	21	25	0	0			GG	TC	GC
2843	3	2	59	11	20	0	0			GG	TT	GC
2868	3	2	59	12	26	0	0			GG	TC	CC
2878	3	2	59	15	18	0	0			GC	TC	CC
2885	3	2	59	5	11	0	0			GC	CC	GC
2891	3	2	59	13	18	0	0			GG	TC	CC
2928	3	2	59	16	20	0	0			GG	TC	GG
2929	3	2	59	19	25	0	0				CC	GG
2995	3	2	59	12	18	0	0			GG	TC	GC
678	3	1	58	16	18	0	0			GC	TC	GC
1013	3	1	58	26	33	0	0			GC	CC	GC
1176	3	1	58	12	15	0	0			GC	CC	GC
1273	3	1	58	27	39	0	0			GG	CC	GG
1680	3	1	58	37	23	0	0			GG	TT	GG
2291	3	1	58	35	27	0	0			GC	TC	GC
2320	3	1	58	26	20	0	0			GC	TT	GG
2351	3	1	58	10	17	0	0			GG	TT	GG
2380	3	1	58	19	23	0	0			GG	TC	GG
2621	3	1	58	21	23	0	0			GG	TC	GG
2676	3	1	58	20	23	0	0			GC	CC	GG
2924	3	1	58	12	18	0	0			GC	TC	GC
3013	3	1	58	14	23	0	0			CC	CC	GG
620	3	2	58	27	34	0	0			GG	CC	GC
691	3	2	58	31	22	0	0			GG	TT	CC
696	3	2	58	46	39	0	0			GC	TC	CC
717	3	2	58	13	15	0	0			GC	TC	GC
1088	3	2	58	57	61	0	0			GG	TC	CC
1110	3	2	58	30	37	0	0			GC	TT	GG
1127	3	2	58	16	15	0	0			GC	CC	GG
1182	3	2	58	15	38	0	0			GG	TC	GG
1186	3	2	58	43	36	0	0			CC		GC
1274	3	2	58	33	28	0	0			GC	TC	GG
1342	3	2	58	30	36	0	0			GG	TC	GC
1537	3	2	58	13	23	0	0			CC	TC	GG
1683	3	2	58	19	20	0	0			GG	TT	CC
2324	3	2	58	28	28	0	0			GC	TC	GC
2628	3	2	58	48	35	0	0			GC	TT	GC
2749	3	2	58	14	20	0	0			GC	CC	GC
2782	3	2	58	25	28	0	0			GG	TC	GG
712	3	1	57	24	33	0	0			GG	CC	GC
873	3	1	57	25	32	0	0			GC	TT	GC
1603	3	1	57	32	25	0	0			GG	TC	GG
1640	3	1	57	22	23	0	0			GC	TC	GG
2368	3	1	57	41	54	0	0			CC	CC	GC
2476	3	1	57	24	36	0	0			GC	TC	GG
2762	3	1	57	18	25	0	0			CC	TC	GC
2993	3	1	57	11	25	0	0			GG	TC	GG
613	3	2	57	12	18	0	0			GG	TT	GC
651	3	2	57	26	28	0	0			GC	TT	GC
916	3	2	57	22	23	0	0			GC	TT	GG
996	3	2	57	16	22	0	0			GG	TC	GC
1030	3	2	57	26	34	0	0			GG	TC	GG
1064	3	2	57	17	26	0	0			GC	CC	GC
1183	3	2	57	29	29	0	0			GC	TT	CC
1223	3	2	57	16	18	0	0			GC	CC	GC
1225	3	2	57	18	20	0	0			GC	TC	GG
1268	3	2	57	20	31	0	0			GG	TC	GG
1281	3	2	57	53	49	0	0			GC	TT	GC
1291	3	2	57	17	27	0	0			GC	TC	GG
1525	3	2	57	12	18	0	0			GG	CC	GG
1604	3	2	57	13	20	0	0			GG	TC	GC
2413	3	2	57	276	142	0	0			GC	TC	GC
2617	3	2	57	34	36	0	0			GG	TC	GC
2686	3	2	57	13	19	0	0			GG	TC	GG
2739	3	2	57	15	20	0	0			GG	TC	GC
2790	3	2	57	19	21	0	0			CC	TT	CC
2884	3	2	57	11	19	0	0			GC	TT	CC
2947	3	2	57	19	19	0	0			CC	TC	GG
2952	3	2	57	10	13	0	0			GG	CC	GG
727	3	1	56	18	25	0	0			GG	TC	GG
1647	3	1	56	17	20	0	0			GG	TT	GC
2668	3	1	56	26	29	0	0			GG	TC	GC
2759	3	1	56	28	22	0	0			GG	TT	GG
615	3	2	56	25	24	0	0			GG	TC	GG
686	3	2	56	27	26	0	0			GG	TT	GC
792	3	2	56	19	26	0	0			GG	TC	GG
797	3	2	56	21	22	0	0			GG	TC	GG
1140	3	2	56	23	27	0	0			GG	TC	GC
1277	3	2	56	21	23	0	0			GC	TT	GG
1350	3	2	56	36	40	0	0			GC	TC	GG
1578	3	2	56	17	18	0	0			GG	TT	GG
2758	3	2	56	15	21	0	0			GC	TC	GC
927	3	1	55	20	20	0	0			GC	TC	GC
2137	3	1	55	25	22	0	0			GG	TC	GG
2428	3	1	55	15	20	0	0			GC	TC	GC
2711	3	1	55	25	26	0	0			GG	TT	GC
2973	3	1	55	23	20	0	0			GG	TT	CC
679	3	2	55	18	21	0	0			GG	CC	GC
957	3	2	55	49	35	0	0			GG	TT	GC
1024	3	2	55	17	22	0	0			GC	TC	GG
1109	3	2	55	44	36	0	0			GC	TC	GG
1132	3	2	55	18	26	0	0			GG	TC	GC
1298	3	2	55	16	20	0	0			GC	TC	GG
2119	3	2	55	13	20	0	0			GC	TC	GC
2144	3	2	55	12	20	0	0			GC	TC	GC
2167	3	2	55	12	17	0	0			GC	TC	GG
2422	3	2	55	16	16	0	0			GG	TT	CC
2930	3	2	55	11	12	0	0			GG	TT	GG
2963	3	2	55	11	16	0	0			GG	TC	GG
1678	3	1	54	15	23	0	0			GG	TC	GC
2277	3	1	54	31	26	0	0			CC	TC	GG
2362	3	1	54	22	29	0	0			GG	TT	GC
2397	3	1	54	12	13	0	0			GG	TC	GC
2643	3	1	54	23	23	0	0			GG	TC	GC
2854	3	1	54	18	28	0	0			GG	CC	GG
2944	3	1	54	16	20	0	0			GG	CC	GC
1530	3	2	54	11	14	0	0			GG	TC	GC
1589	3	2	54	34	29	0	0			GC	CC	GC
1606	3	2	54	15	18	0	0			GC	CC	CC
2276	3	2	54	12	17	0	0			CC	TC	GG
2539	3	2	54	13	14	0	0			GG	CC	GC
2630	3	2	54	26	23	0	0			GG	TT	GC
2985	3	2	54	17	22	0	0			GG	TT	GG
799	3	1	53	34	31	0	0			GG	TC	GG
834	3	1	53	21	20	0	0			GG	CC	CC
1557	3	1	53	17	20	0	0			GG	TC	GC
1617	3	1	53	20	26	0	0			GC	TT	GG
2214	3	1	53	19	26	0	0			GG	TC	GC
2667	3	1	53	25	23	0	0			GC	TC	CC
2899	3	1	53	33	25	0	0			GG	TT	GC
2939	3	1	53	14	16	0	0			GG	CC	GC
648	3	2	53	14	17	0	0			GG	CC	GG
664	3	2	53	20	20	0	0			GG	TT	GG
701	3	2	53	28	32	0	0			GC	TC	GG
1042	3	2	53	26	21	0	0			GC	TC	GC
1153	3	2	53	16	19	0	0			GC	TC	GC
1163	3	2	53	73	80	0	0			GG	CC	GG
1569	3	2	53	23	29	0	0			GC	TC	GG
1588	3	2	53	12	19	0	0			GC	TC	GC
1629	3	2	53	18	15	0	0			GG	TT	GG
2128	3	2	53	13	18	0	0			GC	CC	GG
2261	3	2	53	21	21	0	0			GC	TT	GG
2296	3	2	53	21	21	0	0			GG	TC	GG
2506	3	2	53	17	26	0	0			GG	TT	GC
2661	3	2	53	24	23	0	0			GC	CC	GG
2710	3	2	53	15	12	0	0			GG	CC	GC
2920	3	2	53	22	22	0	0			GC	TT	GC
2935	3	2	53	19	23	0	0			GG	CC	GG
2986	3	2	53	13	18	0	0			GC	TC	GG
1572	3	1	52	17	14	0	0			GG	TT	GG
1580	3	1	52	21	20	0	0			GC	TT	CC
1614	3	1	52	61	30	0	0			GG	CC	GC
2127	3	1	52	15	20	0	0			GG	TC	GC
2173	3	1	52	16	20	0	0			GG	TC	GG
2210	3	1	52	38	27	0	0			GC	TT	GC
2255	3	1	52	24	20	0	0				TC	GG
2323	3	1	52	18	25	0	0			GC	TC	GC
2331	3	1	52	14	26	0	0			GG	TC	GG
2354	3	1	52	43	29	0	0			GG	TC	GG
2395	3	1	52	12	17	0	0			GG	CC	GG
2426	3	1	52	13	21	0	0			GG	TC	GC
2700	3	1	52	33	25	0	0			GG	TC	CC
2732	3	1	52	18	21	0	0			GG	CC	GG
2825	3	1	52	50	35	0	0			GG	TT	GG
774	3	2	52	29	38	0	0			GC	TC	GG
1019	3	2	52	14	15	0	0			GC	CC	CC
1085	3	2	52	16	19	0	0			GC	TC	GG
1128	3	2	52	19	29	0	0			GC	CC	CC
2148	3	2	52	25	32	0	0			GG	TC	GG
2215	3	2	52	14	17	0	0			GG	TC	GC
2316	3	2	52	14	19	0	0			GC	CC	GC
2394	3	2	52	20	23	0	0			GC	TC	GG
2445	3	2	52	16	21	0	0			GG	CC	GC
2683	3	2	52	10	18	0	0			GC	TC	GC
2753	3	2	52	9	15	0	0			GC	TT	CC
2879	3	2	52	45	41	0	0			GG	CC	GG
3016	3	2	52	9	21	0	0			GC	CC	GC
599	3	1	51	33	28	0	0			GC	CC	GG
887	3	1	51	32	30	0	0			GG	TC	GG
1255	3	1	51	28	30	0	0			GC	CC	GG
2216	3	1	51	32	24	0	0			GG	CC	CC
2359	3	1	51	23	24	0	0			GG	TC	GC
2807	3	1	51	16	22	0	0			GC	CC	GC
3014	3	1	51	12	17	0	0			GG	TT	GG
694	3	2	51	51	33	0	0			GG	TT	GG
699	3	2	51	17	17	0	0			GG	TC	CC
1023	3	2	51	21	26	0	0			GC	TC	GG
1160	3	2	51	30	26	0	0			GG	TT	GG
1175	3	2	51	18	22	0	0			GG	TC	GG
1191	3	2	51	10	25	0	0			GG	TC	GC
1533	3	2	51	15	17	0	0			GC	TC	GC
1551	3	2	51	16	21	0	0			CC	CC	GC
1609	3	2	51	36	36	0	0			CC	TC	GC
2237	3	2	51	9	16	0	0			GG	CC	GC
2355	3	2	51	95	62	0	0			CC	TT	GC
2409	3	2	51	22	27	0	0			GG	TT	GC
2658	3	2	51	37	30	0	0			GG	TT	GG
2701	3	2	51	15	21	0	0			GG	TT	GC
2745	3	2	51	9	12	0	0			GG	CC	GG
2750	3	2	51	16	19	0	0			GG	TC	CC
2834	3	2	51	16	21	0	0			GG	TT	GG
2855	3	2	51	25	27	0	0			GC	TC	GG
2902	3	2	51	18	21	0	0			GG	TT	GC
2938	3	2	51	26	23	0	0			GG	TC	GG
2984	3	2	51	14	18	0	0			GG	TC	GC
3001	3	2	51	19	20	0	0			GC	TT	GG
1270	3	1	50	18	17	0	0			GC	TC	GG
2142	3	1	50	53	43	0	0			GG	CC	GC
2345	3	1	50	25	24	0	0			GG	TT	GC
2361	3	1	50	27	17	0	0			GC	CC	GG
2746	3	1	50	26	21	0	0			GG	TC	GC
590	3	2	50	19	21	0	0			GG	TC	GC
605	3	2	50	34	39	0	0			GG	CC	CC
646	3	2	50	9	20	0	0			GC	TC	GG
657	3	2	50	17	22	0	0			GG	CC	GC
661	3	2	50	16	20	0	0			GG	TC	GG
666	3	2	50	20	20	0	0			GG	TC	CC
944	3	2	50	26	27	0	0			GG	TT	GC
1020	3	2	50	25	23	0	0			CC	TC	GG
1090	3	2	50	23	26	0	0			GC	TC	GG
1139	3	2	50	61	71	0	0			GG	TC	GG
1173	3	2	50	13	20	0	0			CC	TC	GC
1208	3	2	50	23	34	0	0			GC	TT	CC
1226	3	2	50	16	38	0	0			GG	TC	CC
1234	3	2	50	18	25	0	0			GG	TC	GG
1251	3	2	50	14	25	0	0			GC	TT	GC
1282	3	2	50	21	31	0	0			GG	TC	GC
1321	3	2	50	19	33	0	0			GC	CC	GG
1326	3	2	50	22	25	0	0			GG	TC	GG
1341	3	2	50	29	24	0	0			GC	TC	GC
1347	3	2	50	23	30	0	0			CC	TC	GG
1543	3	2	50	43	24	0	0			GG	TT	GC
1544	3	2	50	14	18	0	0			CC	TT	CC
1605	3	2	50	14	18	0	0			GG	TC	GC
1623	3	2	50	27	28	0	0			GG	CC	GG
1642	3	2	50	16	21	0	0			GG	TC	GG
2116	3	2	50	15	18	0	0			GC	TC	GG
2126	3	2	50	12	17	0	0			GC	TC	GG
2132	3	2	50	13	18	0	0			GG	CC	GG
2189	3	2	50	20	25	0	0			GC	TC	GG
2320	3	2	50	8	26	0	0			GG	CC
2417	3	2	50	11	15	0	0			GC	TT	GC
2690	3	2	50	15	20	0	0			GG	TC	GG
2748	3	2	50	20	19	0	0			GG	TC	GG
2766	3	2	50	14	21	0	0			GC	CC	GG
921	3	1	49	23	20	0	0			GG	CC	GC
2285	3	1	49	28	31	0	0			GC	CC	GG
589	3	2	49	25	23	0	0			GC	TC	GG
614	3	2	49	26	23	0	0			GC	TT	GG
665	3	2	49	24	26	0	0			GG	TT	GG
682	3	2	49	18	22	0	0			GC	TT	CC
693	3	2	49	32	30	0	0			CC	TC	GG
847	3	2	49	14	20	0	0			GC	TC	CC
981	3	2	49	46	29	0	0			GC	TT	CC
986	3	2	49	21	16	0	0			GG	TC	GG
987	3	2	49	24	26	0	0			GG	CC	GC
1004	3	2	49	17	21	0	0			GC	TT	GC
1220	3	2	49	18	20	0	0			GG	TC	GG
1253	3	2	49	17	27	0	0			GG	TC	GC
1538	3	2	49	16	25	0	0			CC	TC	GG
2196	3	2	49	12	18	0	0			CC	TC	CC
2211	3	2	49	29	27	0	0			GG	CC	GG
2270	3	2	49	21	23	0	0			GG	TC	GG
2530	3	2	49	10	14	0	0			GG	TC	GC
632	3	1	48	21	21	0	0			GC	TC	GG
1039	3	1	48	20	22	0	0			GG	TT	GC
1624	3	1	48	16	19	0	0			CC	CC	GC
1634	3	1	48	11	27	0	0			GG	TT	CC
2202	3	1	48	26	23	0	0			GG	TC	CC
2436	3	1	48	12	17	0	0			GG	TT	CC
3008	3	1	48	7	16	0	0			GG	CC	CC
711	3	2	48	16	23	0	0			GG	TC	GC
720	3	2	48	24	30	0	0			GG	TC	GC
937	3	2	48	19	21	0	0			CC	CC	GG
1008	3	2	48	14	20	0	0			GC	TC	GC
1062	3	2	48	18	28	0	0			GC	CC	CC
1098	3	2	48	18	21	0	0			GC	TC	GC
1134	3	2	48	43	38	0	0			GC	CC	GC
1152	3	2	48	20	28	0	0			GG	TT	GC
1327	3	2	48	27	42	0	0			GG	TT	GC
1516	3	2	48	21	23	0	0			GC	CC	GG
1540	3	2	48	18	16	0	0			GG	TT	GG
2404	3	2	48	10	15	0	0			GC	TC	GG
2693	3	2	48	13	17	0	0			GG	TC	GG
2744	3	2	48	13	15	0	0			GG	TT	GG
2998	3	2	48	13	15	0	0				TT	GC
3002	3	2	48	9	16	0	0			GC	CC	GC
2171	3	1	47	13	15	0	0			GG	CC	CC
2529	3	1	47	25	33	0	0			GC	TC
617	3	2	47	18	20	0	0			GG	CC	GG
1066	3	2	47	37	32	0	0			GG	TC	GC
1125	3	2	47	28	26	0	0			GC	TC	GC
1224	3	2	47	27	32	0	0			GC	TT	GG
1520	3	2	47	18	17	0	0			GG	TC	GC
2490	3	2	47	21	25	0	0			GG	TC	GG
2536	3	2	47	15	18	0	0			GG	TC	GC
2760	3	2	47	10	15	0	0			GC	TC	CC
2823	3	2	47	37	23	0	0			GG	TC	CC
2842	3	2	47	10	15	0	0			GG	TC	GC
2975	3	2	47	9	18	0	0			GG	TC	GC
773	3	1	46	21	19	0	0			GC	TC	GC
2893	3	1	46	24	21	0	0			GG	CC	GG
673	3	2	46	29	32	0	0			GC	TC	GG
747	3	2	46	24	22	0	0			GC	TC	GC
795	3	2	46	21	16	0	0			GG	TT	GC
1106	3	2	46	20	23	0	0			CC	TT	GC
1351	3	2	46	19	23	0	0			GG	TC	GG
1541	3	2	46	15	12	0	0			GG	CC	GG
1633	3	2	46	18	20	0	0			GC	TC	GC
2170	3	2	46	11	15	0	0			GC	TT	GC
2393	3	2	46	15	17	0	0			GG	TT	GC
2546	3	2	46	24	24	0	0			GG	TC	GG
2619	3	2	46	13	18	0	0			GG	TC	GG
2717	3	2	46	10	16	0	0			GG	TT	GC
2877	3	2	46	21	24	0	0			GC	TT	GC
2883	3	2	46	5	19	0	0			GC	TC	GC
2528	3	1	45	29	21	0	0			GC	TC	GC
2808	3	1	45	29	23	0	0			GG	CC	GC
2957	3	1	45	106	41	0	0			CC	TT	CC
931	3	2	45	18	19	0	0			GC	TC	CC
1001	3	2	45	17	21	0	0			GG	TC	GC
1041	3	2	45	21	22	0	0			GG	CC	GC
1069	3	2	45	24	22	0	0			GG	TT	GG
1299	3	2	45	27	32	0	0			GG	TC	GG
1626	3	2	45	12	13	0	0			GG	TT	GG
2352	3	2	45	10	17	0	0			GG	TT	GC
2632	3	2	45	12	23	0	0			GC	TC	CC
2967	3	2	45	21	21	0	0			GG	CC	GG
3000	3	2	45	11	15	0	0			GG	TT	GC
897	3	1	44	18	23	0	0			GG	TC	GC
654	3	2	44	15	16	0	0			GG	TC	GG
783	3	2	44	18	21	0	0			GG	TC	CC
888	3	2	44	18	16	0	0			GC	TT	GC
945	3	2	44	21	25	0	0			GC	TC	GC
2251	3	2	44	24	29	0	0			GC	TC	GC
2742	3	2	44	13	15	0	0			GC	CC	GC
587	3	2	43	17	21	0	0			GG	CC	GG
729	3	2	43	16	17	0	0			GG	TC	GG
1652	3	2	43	11	15	0	0			GC	CC	GG
2664	3	2	43	13	17	0	0			GC	TT	GC
681	3	2	42	10	12	0	0			GG	CC	GG
925	3	2	42	17	21	0	0			GC	TT	CC
982	3	2	42	14	19	0	0			GG	TT	GC
1002	3	2	42	13	19	0	0			GC	TT	GG
2295	3	2	42	15	23	0	0			GG	TC	GG
2976	3	2	42	14	17	0	0			GC	TT	GG
862	3	1	40	15	20	0	0			GG	TC	CC
1231	3	1	40	18	31	0	0			GC	CC	GC
604	3	2	40	20	19	0	0			GG	CC	GG
740	3	2	40			0	0			GG	TC	GG
741	3	2	40			0	0			GC	TC	GG
939	3	2	40	21	15	0	0			GG	TC	GC
1086	3	2	40	22	25	0	0			GG	TC	GG
1097	3	2	40	29	23	0	0			GG	CC	GG
2239	3	2	40	5	10	0	0			GC	TC	GG
2339	3	1	38	31	27	0	0			GC	TC	GG
158	1	1	80	17	31	1	1	0	0	GG	TC	GC
69	1	2	78	3	11	1	1	0	0	GC	TC	GG
91	1	2	77	4	12	1	1	0	1	GG	TT	GG
506	1	2	77	11	14	1	1	0	0	GG	TC	GG
229	1	1	76	6	11	1	1	0	1	GG	TT	GG
862	1	1	74	25	28	1	1	0	1	GG	TC	CC
456	1	2	72	19	33	1	1	0	1	GC	TC	GC
536	1	1	70	4	13	1	1	0	1	GG	TC	CC
634	1	1	70	8	19	1	1	0	0	GC	CC	GG
116	1	2	70	6	13	1	1	0	0	GG	TC	GG
77	1	1	67	7	10	1	1	0	2	CC	TC	GG
415	1	2	67	15	23	1	1	0	2	GG	TC	GG
508	1	2	67	11	10	1	1	0	1	GG	TT	GC
80	1	1	66	4	12	1	1	0	1	GG	CC
92	1	1	66	11	17	1	1	0	2	GC	CC	GG
1053	1	1	66	9		1	1	0	0	GG	TC	GG
9	1	2	66	6	8	1	1	0	0	GG	TC	GC
11	1	2	66	16	28	1	1	0	1	GC	TT	GG
86	1	2	66	22	31	1	1	0	1	GC	TC	GG
494	1	2	66	11	22	1	1	0	2	GG	TC	GG
7	1	1	65	25	18	1	1	0	2	GG	CC	GC
966	1	1	65	4	2	1	1	0	1	GC	CC	GC
492	1	1	64	17	20	1	1	0	0	GG	TC	GG
690	1	1	63	8	27	1	1	0	0	GG	TC	GC
818	1	2	63	8	16	1	1	0	0	GG	CC	GC
19	1	1	62	10	6	1	1	0	0	GG	CC	GC
471	1	1	62	16	12	1	1	0	2	GG	TT	GC
986	1	1	62	19	13	1	1	0	1	GC	TT
60	1	2	62	7	17	1	1	0	1	GG	TT	GG
5	1	1	60	10	18	1	1	0	1	GG	TT	GC
768	1	2	60	11	17	1	1	0	1	GC	TC	CC
495	1	1	59	20	22	1	1	0	2	GC	TT	GC
661	1	2	59	5	6	1	1	0	0	GC	TC	CC
432	1	1	58	11	19	1	1	0	2	GC	CC	GG
512	1	1	58	55	45	1	1	0	1	GG	TC	GC
100	1	2	58	6	9	1	1	0	1	GG	TC	GG
463	1	1	57	20	22	1	1	0	0	GC	TC	GG
511	1	1	57	14	22	1	1	0	0	GG	CC	GC
664	1	1	57	34	33	1	1	0	1	GG	TC	GC
1036	1	1	57	18		1	1	0	0	GG		GC
89	1	2	57	9	16	1	1	0	0	GC	TC	GG
99	1	2	57	7	16	1	1	0	0	GC	TC	GG
54	1	1	56	57	54	1	1	0	0	GC	TC	GG
507	1	1	56	17	14	1	1	0	2	GC	TT	GC
651	1	1	56	0	24	1	1	0	2	GG	TT	GG
429	1	2	56	4	6	1	1	0	0	GC	TC
794	1	2	56	18	25	1	1	0	0	GC	TT	GG
14	1	1	55	4	3	1	1	0	2	GG	TC	GC
102	1	1	55	14	12	1	1	0	2	GG	TT	CC
428	1	1	55	50	31	1	1	0	0	GC	TT	GG
466	1	1	55	9	6	1	1	0	0	GG	TC
87	1	2	55	19	27	1	1	0	0	GG	TC	GG
1067	1	2	55	17		1	1	0	2	GG		GC
44	1	1	52	17	22	1	1	0	1	GC	TC	GC
122	1	1	52	158	86	1	1	0	0	GG	TC	GG
711	1	2	52	12	16	1	1	0	2	GG	TC	CC
639	1	1	51	6	15	1	1	0	1	CC	TC	GG
36	1	1	50	10	13	1	1	0	0	GG	TC	GG
90	1	1	50	18	13	1	1	0	0	GC	TT	GC
407	1	1	50	24	40	1	1	0	0	GC	CC	CC
467	1	1	50	32	24	1	1	0	2	GG	TT
696	1	1	50	8	4	1	1	0	2	GC	TC	GC
525	1	2	50	4	1	1	1	0	0	GC	TC	GC
34	1	1	49	15	28	1	1	0	2	GC	CC	GG
983	1	1	49	9	8	1	1	0	1	GG	TT	CC
1056	1	1	49	29		1	1	0	1	GG	TT	GG
165	1	2	49	17	19	1	1	0	2	GC	TT	CC
695	1	2	48	9	14	1	1	0	1	GG	TC	GC
861	1	1	47	34	33	1	1	0	2	GG	CC	GG
1047	1	1	47	27		1	1	0	1	GG	TT	GC
16	1	2	47	7	15	1	1	0	0	GG	TT	GG
4	1	2	46	26	21	1	1	0	1	GG	TC	GC
35	1	2	46	3	12	1	1	0	0	GG	CC	GG
964	1	2	46	6	11	1	1	0	0	GC	TT
674	1	1	45	10	9	1	1	0	0	GG	TC	GG
510	1	2	45	22	34	1	1	0	0	GG	CC	GC
1044	1	2	45	46		1	1	0	1	GG		GC
68	1	1	44	46	35	1	1	0	0	CC	TC	CC
509	1	1	44	29	32	1	1	0	1	GG	TC	GG
1049	1	1	44	16		1	1	0	2	GC	TC	GG
944	1	1	42	11	11	1	1	0	1	GC	CC	GC
468	1	1	41	174	104	1	1	0	1	GG	TT	GC
1059	1	2	41	37		1	1	0	2	GG	TC	CC
970	1	1	40	28	27	1	1	0	2	GC	TT	CC
981	1	2	40	14	16	1	1	0	0	GG	CC	GC
878	1	2	39	17	18	1	1	0	0	GG	CC	GC
705	1	2	33	7	6	1	1	0	0	GG	TT	GG
924	1	1	32	20	25	1	1	0	0	GC	TT	GG
939	1	1	32	8	8	1	1	0	0	GG		GC
632	1	1	31	30	24	1	1	0	0	GG	TC	GG
502	1	1	28	41	35	1	1	0	0	CC	TC	GC
543	2	1	46	80	48	1	1	0		GG	CC	GC
229	2	2	45	37	24	1	1	0		GG		CC
326	2	1	44	33	31	1	1	0		GC	TT	GC
506	2	1	44	125	57	1	1	0		GG	TT	GG
542	2	1	44	18	22	1	1	0	2	GG		GC
179	2	1	43	26	27	1	1	0		GC	TT	GC
219	2	1	43	65	61	1	1	0		GG		GG
250	2	1	43	27	28	1	1	0	1		TC	GC
350	2	1	43	125	18	1	1	0		CC		GG
418	2	1	43	15	19	1	1	0	1	GG	TT	GG
556	2	2	43	79	57	1	1	0	1	GC	TC	GG
498	2	1	42	21	24	1	1	0	1	GC	TC	CC
512	2	1	42	29	29	1	1	0		GG	TC	GG
477	2	1	41	29	28	1	1	0		GC	TC	GC
486	2	1	41	120	86	1	1	0		GG	TT	GG
509	2	1	41	17	21	1	1	0		GC		GG
88	2	2	41	9	15	1	1	0		GC	TC	GG
489	2	1	40	34	32	1	1	0		GC	TT	GC
496	2	1	40	24	26	1	1	0	1	GC	TC	CC
131	2	1	39	39	35	1	1	0		GC	TC	GC
148	2	1	39	32	30	1	1	0	1	GC	TT	GG
276	2	1	39	582	118	1	1	0		GG	TC	GG
295	2	1	39	12	18	1	1	0		GG	TC	CC
321	2	1	39	38	34	1	1	0	1	GC	TC	GG
478	2	1	39	20	35	1	1	0		GG	TC	GG
134	2	2	39	31	30	1	1	0		GG	TC	CC
142	2	2	39	31	30	1	1	0		GC	TT	GC
208	2	2	39	11	16	1	1	0		GG	TC	GG
522	2	2	39	17	21	1	1	0		GC	TC	GC
248	2	1	38	23	25	1	1	0		GG	TT	GG
280	2	1	38	12	17	1	1	0	1	GC	TT	GC
289	2	1	38	27	28	1	1	0		GG	TT	CC
558	2	1	38	37	33	1	1	0	1	GG	TC	GG
107	2	2	38	21	24	1	1	0		GG	TT	GC
237	2	2	38	55	17	1	1	0		GC		GC
269	2	2	38	37	24	1	1	0		GC	TC	GC
493	2	1	37	21	23	1	1	0		CC		GC
494	2	1	37	16	20	1	1	0	1	GG	TT	GG
525	2	2	37	93	35	1	1	0		GG	TC
263	2	1	36	37	24	1	1	0		GC	TC	GG
302	2	1	36	29	24	1	1	0	1	GG		GG
369	2	1	36	28	28	1	1	0	1	GC	TC	GG
539	2	1	36	34	32	1	1	0	1	GC	TC	GC
314	2	2	36	20	23	1	1	0		GC	TC	GG
159	2	1	35	77	30	1	1	0		GG	TT	GC
181	2	1	35	57	57	1	1	0		GG	TC	GG
304	2	1	35	110	71	1	1	0		GG	TC	CC
431	2	1	35	20	35	1	1	0	1	GG	TC	GC
49	2	2	35	21	23	1	1	0		GC	TC	GG
468	2	2	35	28	28	1	1	0		GG	TC
132	2	1	34	119	15	1	1	0	1	GG	TC	CC
454	2	1	34	88	31	1	1	0		GC	TC	CC
120	2	1	33	35	32	1	1	0	1	GC	TC	GC
244	2	1	33	36	24	1	1	0	1	GG	TC	GG
299	2	1	33	12	18	1	1	0	2	GG	TC	CC
300	2	1	33	23	25	1	1	0	1	GG	TC	GG
470	2	1	33	168	123	1	1	0		GG	TC	GC
484	2	1	33	16	20	1	1	0		GC	TC
439	2	2	33	15	20	1	1	0		GG		GC
553	2	2	33	30	29	1	1	0	1	GC	TC	GC
162	2	1	32	26	27	1	1	0	1	GC		GG
216	2	1	32	102	30	1	1	0	2	GG	CC	GC
223	2	1	32	37	34	1	1	0	2		TC	GC
246	2	1	32	70	28	1	1	0		GC	TC	GC
268	2	1	32	39	35	1	1	0	2	GG	TT	GC
292	2	1	32	27	28	1	1	0	1	GC	CC	GG
452	2	1	32	114	58	1	1	0	1	GG	CC	GC
474	2	1	32	16	20	1	1	0	1	GG	TC	GG
502	2	1	32	16	21	1	1	0	1	GG	TC	GG
1	2	2	32	31	29	1	1	0	2	GG	TC	GG
316	2	2	32	13	18	1	1	0		GG	TC	GC
327	2	2	32	30	24	1	1	0		GC	TT	GC
516	2	2	32	37	33	1	1	0	1	GC	TC	GG
524	2	2	32	29	29	1	1	0	1	GG	TT
287	2	1	31	211	54	1	1	0	2	GC	TT	GG
511	2	1	31	38	35	1	1	0		GG	TT	GC
546	2	1	31	150	107	1	1	0		GC	CC	GC
567	2	1	31	70	69	1	1	0		GG	TT	CC
579	2	1	31	19	22	1	1	0		GG	TC	GC
441	2	2	31	36	33	1	1	0		GG	TC	GC
115	2	1	30	9	15	1	1	0		GG	TT	GG
190	2	1	30	11	16	1	1	0		GC	CC	GG
260	2	1	30	27	28	1	1	0		GG	TC	GC
306	2	1	30	20	23	1	1	0		GC	TT	CC
335	2	1	30	127	148	1	1	0	1	GC	TT	GC
499	2	1	30	16	20	1	1	0		GG	TC	GC
538	2	1	30	160	150	1	1	0			TC
29	2	2	30	7	13	1	1	0	1	GG	CC	GC
143	2	2	30	32	30	1	1	0		GC	CC	GG
328	2	2	30	28	28	1	1	0		GG	TC	GC
552	2	2	30	25	26	1	1	0		GG	CC	GG
117	2	1	29	9	15	1	1	0	1	GG	CC	GG
180	2	1	29	10	16	1	1	0	1	CC	TC	GG
183	2	1	29	99	61	1	1	0		GG	TT	CC
224	2	1	29	138	80	1	1	0		GC	TC	GC
245	2	1	29	63	17	1	1	0		GG	TC	GC
293	2	1	29	12	17	1	1	0	2	GG	TC	GG
307	2	1	29	30	36	1	1	0		GG	CC	GC
320	2	1	29	85	52	1	1	0		GG	TC	GG
392	2	1	29	24	25	1	1	0		GC	TC	GC
479	2	1	29	97	31	1	1	0	1	GC	CC	GG
487	2	1	29	16	20	1	1	0		GG	TC	GC
504	2	1	29	17	21	1	1	0	2	GC	CC	GG
113	2	2	29	35	32	1	1	0		CC	TT	GC
124	2	2	29	36	24	1	1	0		GC	TC	GG
231	2	2	29	37	24	1	1	0	1	GG	TT	GC
236	2	2	29	33	30	1	1	0	2	GC	TC	GC
270	2	2	29	104	17	1	1	0		GG	TC	GG
331	2	2	29	79	23	1	1	0		GC	TC	GG
482	2	2	29	16	20	1	1	0	1	GG	TT	GG
518	2	2	29	17	21	1	1	0		GG	TT	GG
297	2	1	28	20	35	1	1	0	2	GG	TC	GG
301	2	1	28	70	62	1	1	0		GC	TT	GG
305	2	1	28	12	18	1	1	0	1	GC	TT	GG
264	2	1	27	38	34	1	1	0		GC	TC	GC
354	2	1	27	13	18	1	1	0		GG	TC	CC
435	2	1	27	144	70	1	1	0	1	CC	TC	GG
483	2	1	27	20	35	1	1	0		GG	TT	GC
141	2	2	27	10	15	1	1	0			TC	GG
234	2	2	27	27	27	1	1	0	2	GC	CC	CC
521	2	2	27	29	29	1	1	0		GC	TC	GC
526	2	2	27	25	26	1	1	0		GG	TC
554	2	2	27	19	22	1	1	0		GC	TC	GC
485	2	1	26	16	20	1	1	0	1	GC	TT
535	2	1	26	146	153	1	1	0	2	CC		GC
271	2	2	26	29	24	1	1	0	2	GC	TT	GG
129	2	1	25	35	32	1	1	0	2	GC	TC	GC
265	2	1	25	37	24	1	1	0	1	CC	TC	GC
298	2	1	25	70	60	1	1	0	1	GG	TT	GG
352	2	1	25	311	301	1	1	0	1	GG	TT	GG
140	2	2	25	22	24	1	1	0	1	CC	TT	GC
329	2	2	25	20	23	1	1	0	1	GC	TC	CC
330	2	2	25	13	18	1	1	0	1	GC	TC	CC
523	2	2	25	17	21	1	1	0	1	GG		GC
212	2	2	24	11	16	1	1	0	2	GC	TT	GG
147	2	1	22	26	27	1	1	0	1	GG	CC	GC
241	2	2	21	79	50	1	1	0	1	GC	TC	GC
228	2	2	19	50	64	1	1	0	2	GG	TC	GG
2557	3	1	82	12	21	1	1	0		CC	TC	GG
2073	3	2	82	9	19	1	1	0		CC	TC	GC
2102	3	2	81	25	25	1	1	0		GG	TC	GG
929	3	1	77	37	34	1	1	0		GG	CC	CC
1571	3	2	77	36	37	1	1	0		GC	TT	GG
2981	3	2	77	9	17	1	1	0		GG	CC	GG
2594	3	2	75	14	24	1	1	0		GC	TT	GG
677	3	2	73	97	82	1	1	0		GC	CC	GC
1073	3	2	73	12	17	1	1	0		GG	TC	GC
2980	3	1	72	19	21	1	1	0		GG	TC	GG
1297	3	2	72	40	42	1	1	0		GC	TT	CC
1031	3	1	71	24	28	1	1	0		GC	TT	CC
1266	3	1	71	15	20	1	1	0		GG	TC	GG
2185	3	2	71	26	21	1	1	0		GC	CC	GG
616	3	2	70	41	36	1	1	0		GC	TC	GG
1644	3	2	70	14	23	1	1	0		GG	TT	GG
2002	3	2	70	45	42	1	1	0		GC	CC	GC
2187	3	2	70	21	21	1	1	0		GG	TC	GC
914	3	1	69	210	260	1	1	0		GC	CC	CC
2906	3	1	69	8	18	1	1	0		GC	TT	GG
884	3	2	69	19	27	1	1	0		GG	CC	GC
1201	3	2	69	20	23	1	1	0	1	GC	TT	GG
879	3	1	68	49	48	1	1	0		GC	TT	GC
2606	3	1	68	20	23	1	1	0		GC	TT	GC
1074	3	2	68	35	43	1	1	0		GG	TC	CC
1230	3	2	68	23	32	1	1	0		GG	TC	GC
1285	3	2	68	18	24	1	1	0		GG	TC	GC
1676	3	2	68	20	24	1	1	0		GG	CC	GG
2631	3	2	68	20	25	1	1	0		GG	TC	GC
1190	3	1	67	56	79	1	1	0	2	GG	TC	GG
1195	3	1	67	99	72	1	1	0	1	GG	CC	GG
2555	3	1	67	27	33	1	1	0		GG	TC	GC
2581	3	1	67	15	24	1	1	0		GC	TC	GG
631	3	2	67	44	39	1	1	0		GG	TC	GG
1101	3	2	67	29	26	1	1	0		GG	TC	GC
1217	3	2	67	29	33	1	1	0		GC	TT	GC
1554	3	2	67	16	28	1	1	0		GC	CC	GC
1872	3	2	67	13	18	1	1	0		GG	TC	GG
1969	3	2	67	15	17	1	1	0		GG	CC	GG
2147	3	2	67	20	26	1	1	0		GC	TC
830	3	1	66	100	88	1	1	0		GC	TT	GC
979	3	1	66	104	87	1	1	0		GG	TC	GC
955	3	2	66	165	154	1	1	0		GC	CC	GG
1177	3	2	66	12	10	1	1	0		GC	TT	GG
1205	3	2	66	22	24	1	0	0	0	GC	TC	GC
1515	3	2	66	18	29	1	1	0		GG	CC	GG
1575	3	2	66	14	17	1	1	0		GG	TT	GG
1618	3	2	66	20	21	1	1	0		GC	TC	CC
2054	3	2	66	23	30	1	1	0		GC	TC	CC
2123	3	2	66	10	18	1	1	0		GG	TC	GG
867	3	1	65	29	27	1	1	0		GC	TT	GG
933	3	1	65	39	32	1	1	0		GC	TT	CC
1094	3	1	65	74	92	1	1	0		GG	TC	GC
1100	3	1	65	37	19	1	1	0		GC	TC	GC
2175	3	1	65	34	28	1	1	0		GG	TC	GC
870	3	2	65	34	30	1	1	0		GC	TT	GG
960	3	2	65	66	65	1	1	0		CC	TC	GC
1305	3	2	65	39	43	1	1	0		GC	TC	GC
1312	3	2	65	12	11	1	1	0		GC	TC	GC
1567	3	2	65	42	34	1	1	0		GC	TC	GC
2505	3	2	65	13	18	1	1	0		GC	TT	GG
2579	3	2	65	15	25	1	1	0		GG	TC	GG
2728	3	2	65	13	20	1	1	0		GG	TC	GG
2839	3	2	65	8	18	1	1	0		GG	TT	GG
901	3	1	64	35	32	1	1	0		GG	TT	GC
588	3	2	64	33	35	1	1	0		GC	TC	GC
621	3	2	64	23	25	1	1	0		GG	TC	GG
1102	3	2	64	19	22	1	1	0		GC	CC	GG
1131	3	2	64	10	21	1	1	0		GG	TC	CC
1194	3	2	64	14	19	1	0	0	2	GG	TT	GC
1261	3	2	64	271	282	1	1	0		GC	TC	GG
1717	3	2	64	12	19	1	1	0		GC	CC	GG
2028	3	2	64	8	18	1	1	0		GG	TC	GG
2176	3	2	64	16	21	1	1	0		GG	TT	GC
2357	3	2	64	16	21	1	1	0		GC	TT	CC
2547	3	2	64	33	27	1	1	0		GG	TC	CC
2573	3	2	64	11	19	1	1	0		GC	TC	CC
709	3	1	63	35	40	1	1	0		GG	TT	GG
1168	3	1	63	18	27	1	1	0		GC	TT	GC
2964	3	1	63	16	19	1	1	0		GC	TC	GG
890	3	2	63	23	30	1	1	0		GC	TT	GG
1000	3	2	63	29	29	1	1	0		GC	TC	GG
1091	3	2	63	19	20	1	1	0		GG	TT	GC
1130	3	2	63	14	25	1	1	0		GG	TC	GG
1137	3	2	63	24	28	1	1	0		GC	TT	CC
1340	3	2	63	22	27	1	1	0		GG	TC	GG
1344	3	2	63	40	54	1	1	0		GG	CC	GG
907	3	1	62	36	34	1	1	0		GC	TT	GG
970	3	1	62	43	46	1	1	0		GC	TT	GC
2988	3	1	62	38	34	1	1	0		GC	CC	GC
618	3	2	62	149	115	1	1	0		GG	TT	GG
635	3	2	62	33	32	1	1	0		GC	TT	GC
645	3	2	62	201	141	1	1	0		GG	TT	CC
700	3	2	62	32	33	1	1	0		GG	TC	GC
705	3	2	62	97	87	1	1	0		GG	TC	GG
832	3	2	62	66	56	1	1	0		GC	TT	GC
1103	3	2	62	16	19	1	1	0		GG	TC	GG
1204	3	2	62	24	31	1	0	0	2	GG	TC	CC
1330	3	2	62	40	37	1	1	0		GC	TC	GG
1799	3	2	62	11	17	1	1	0		GG	TT	GG
2569	3	2	62	16	32	1	1	0		GG	TT	GG
2610	3	2	62	22	28	1	1	0		GG	TC	GC
2627	3	2	62	20	24	1	1	0		GC	TC	GG
968	3	1	61	147	149	1	1	0		GG	TC	GG
650	3	2	61	36	36	1	1	0		GG	CC	GG
722	3	2	61	20	26	1	1	0		GG	CC	GG
825	3	2	61	82	61	1	1	0		GC	CC	GC
905	3	2	61	28	25	1	1	0		GC	TC	GG
913	3	2	61	70	66	1	1	0		GC	TC	GC
1260	3	2	61	27	41	1	1	0		GG	TC	GG
1549	3	2	61	14	18	1	1	0		GG	TC	GC
1611	3	2	61	14	17	1	1	0		GC	TC	GC
1703	3	2	61	13	25	1	1	0		CC	TC	CC
2227	3	2	61	14	20	1	1	0		GC	TC	GG
2401	3	2	61	9	15	1	1	0		GC	TC	GC
2472	3	2	61	18	20	1	1	0		GG	TT	GC
1806	3	1	60	24	30	1	1	0		GG	TC	GC
633	3	2	60	62	53	1	1	0		GC	TT	GC
743	3	2	60	48	45	1	1	0		GG	TT	GC
881	3	2	60	63	61	1	1	0		GG	TT	GC
1116	3	2	60	38	33	1	1	0		GG	TC	GC
1242	3	2	60	99	78	1	1	0		GC	CC	GC
1733	3	2	60	8	17	1	1	0		GG	TC	CC
1756	3	2	60	30	28	1	1	0		GG	CC	GG
1925	3	2	60	24	21	1	1	0		GC	TT	GG
2203	3	2	60	13	13	1	1	0		GG	TT	GC
2238	3	2	60	18	19	1	1	0		GG	TC	GC
2381	3	2	60	52	76	1	1	0		GG	CC	GC
2564	3	2	60	17	27	1	1	0		GG	TT	GG
2584	3	2	60	17	24	1	1	0		CC	TC	GG
885	3	2	59	17	23	1	1	0		GG	CC	GC
910	3	2	59	96	102	1	1	0		GC	TT	GG
1126	3	2	59	16	22	1	1	0		GG	TC	GC
1233	3	2	59	31	31	1	1	0		GG	TT	GG
1560	3	2	59	13	17	1	1	0		GC	TC	GG
2169	3	2	59	14	24	1	1	0		GG	TT	GC
2363	3	2	59	13	21	1	1	0		GG	TC	CC
2715	3	2	59	14	21	1	1	0		GC	TT	GG
2722	3	2	59	10	20	1	1	0		GG	TC	GC
2734	3	2	59	44	25	1	1	0		GC	TT	GG
2608	3	1	58	15	22	1	1	0		GC	CC	GC
1032	3	2	58	21	29	1	1	0		GG	CC	GC
1061	3	2	58	203	138	1	1	0		GC	TC	CC
1124	3	2	58	41	37	1	1	0		GC	CC	CC
1185	3	2	58	11	22	1	1	0		GC	TC	GC
1238	3	2	58	57	73	1	1	0			TT	GC
1244	3	2	58	16	23	1	1	0		GG	TT	GG
1324	3	2	58	36	38	1	1	0		GG	TT	GC
1332	3	2	58	67	103	1	1	0		CC	TC	GC
1517	3	2	58	18	27	1	1	0		GG	TC	GC
1534	3	2	58	15	18	1	1	0		GC	TC	GG
1630	3	2	58	9	18	1	1	0		GC	TC	GG
2418	3	2	58	11	19	1	1	0		GC	TC	CC
2786	3	2	58	26	20	1	1	0		GG	CC	GG
919	3	1	57	26	34	1	1	0		GG	CC	CC
640	3	2	57	31	27	1	1	0		GG	TC	GC
724	3	2	57	103	78	1	1	0		GG	TT	GC
1060	3	2	57	14	18	1	1	0		GG	TT	GC
1095	3	2	57	35	32	1	1	0		GC	TC	GG
1345	3	2	57	42	34	1	1	0		GC	TC	GC
1994	3	2	57	14	20	1	1	0		GG	TC	CC
2328	3	2	57	9	16	1	1	0		GC	TT	GC
2596	3	2	57	17	18	1	1	0		GC	TT	GG
2582	3	1	56	21	15	1	1	0		GC	TT	GC
735	3	2	56	18	25	1	1	0		GG	TC	CC
1241	3	2	56	33	23	1	1	0		GG	TT	CC
1300	3	2	56	16	28	1	1	0		GC	TC
1336	3	2	56	127	145	1	1	0		GG	TC	GC
2364	3	2	56	12	22	1	1	0		GC	TC	GG
2956	3	2	56	13	19	1	1	0		GG	TC	GC
922	3	1	55	73	44	1	1	0		GG	CC	GC
1803	3	1	55	15	16	1	1	0		GG	TC	GC
1117	3	2	55	13	29	1	1	0		GG	TT	GC
1197	3	2	55	82	114	1	1	0		GC	TC	GG
1276	3	2	55	54	36	1	1	0		GG	TC	GC
1290	3	2	55	45	43	1	1	0		GG	TT	GG
1913	3	2	55	11	18	1	1	0		GG	CC	GG
2180	3	2	55	22	22	1	1	0		CC	TC
2322	3	2	55	13	24	1	1	0		GG	TC	GG
2616	3	2	55	19	23	1	1	0		CC	TT	GG
2719	3	2	55	14	21	1	1	0		GG	TC	GC
943	3	1	54	58	47	1	1	0		GG	TC	GC
1620	3	1	54	20	18	1	1	0		GG	TC	GG
2558	3	1	54	25	25	1	1	0		GC	CC	GG
2570	3	1	54	16	18	1	1	0		GG	CC	GC
628	3	2	54	26	29	1	1	0		GG	CC	GC
1045	3	2	54	77	70	1	1	0		GC	CC	GG
1111	3	2	54	20	23	1	1	0		GC	TC	GG
1331	3	2	54	39	43	1	1	0		GG	TC	CC
1531	3	2	54	30	32	1	1	0		GG	TC	GG
1566	3	2	54	16	18	1	1	0		GG	TC	GC
2236	3	2	54	33	24	1	1	0		GC	TT	GG
2600	3	2	54	11	16	1	1	0		GG	TC	GG
2675	3	2	54	11	18	1	1	0		GG	CC	GG
2791	3	2	54	12	21	1	1	0		GG	CC	GG
2894	3	2	54	12	19	1	1	0		GG	TC	GC
2072	3	1	53	85	70	1	1	0		GC	TT	GG
819	3	2	53	57	40	1	1	0		GC	TC	GC
967	3	2	53	109	87	1	1	0		GG	TC	GC
1295	3	2	53	24	29	1	1	0		GG	TT	GG
1335	3	2	53	21	24	1	1	0		GC	TT	GG
1545	3	2	53	71	52	1	1	0		CC	TC	GC
1627	3	2	53	14	15	1	1	0		GG	CC	GC
2281	3	2	53	15	21	1	1	0		GC	TC	GG
2614	3	2	53	11	19	1	1	0		GG	TT	GG
2911	3	2	53	34	34	1	1	0		GG	TC	GG
2972	3	2	53	14	19	1	1	0		GG	TT	GC
1172	3	1	52	33	50	1	1	0		GG	TC	GC
1519	3	1	52	38	29	1	1	0		GG	TT	CC
1170	3	2	52	30	33	1	1	0		GC	TC	GG
1908	3	2	52	25	25	1	1	0		GC	TT	GG
2031	3	2	52	17	28	1	1	0		GC	TC	GG
2571	3	2	52	25	31	1	1	0		GG	TC	GC
2601	3	2	52	12	17	1	1	0		GG	TT	GC
2716	3	2	52	12	17	1	1	0		GG	TC	GC
2813	3	2	52	17	23	1	1	0		GC	CC	GC
2989	3	2	52	16	24	1	1	0		GC	TC	GC
915	3	1	51	35	30	1	1	0		GG	CC	GG
1329	3	1	51	35	46	1	1	0		GC		GC
2314	3	1	51	18	23	1	1	0		GG	TC	CC
672	3	2	51	40	37	1	1	0		GC	TC	GG
908	3	2	51	54	66	1	1	0		GC	TC	CC
1025	3	2	51	35	35	1	1	0		GG	TC	GG
1166	3	2	51	35	47	1	1	0		GC	TT	GG
1180	3	2	51	33	43	1	1	0		CC	TT	GC
1232	3	2	51	14	21	1	1	0		GG	TT	GC
1288	3	2	51	32	31	1	1	0		GC	TT	GC
1564	3	2	51	14	20	1	1	0		CC	CC	GG
1957	3	2	51	17	22	1	1	0		GG	TC	GC
2086	3	2	51	15	23	1	1	0		GG	TC	GG
2349	3	2	51	33	29	1	1	0		GG	CC	GG
2467	3	2	51	21	20	1	1	0		GC	TC	GC
2615	3	2	51	13	22	1	1	0		GC	TC
2726	3	2	51	24	30	1	1	0		GG	TT	GG
663	3	1	50	48	43	1	1	0		GC	TC	GG
829	3	1	50	173	105	1	1	0		GC	TC	GC
647	3	2	50	68	35	1	1	0		GG	TC	GG
1015	3	2	50	22	23	1	1	0		GC	TC	GG
1112	3	2	50	30	40	1	1	0		GC	TC	GG
1122	3	2	50	22	28	1	1	0		GC	TT	GG
1133	3	2	50	35	43	1	1	0		GG	TT	GG
1546	3	2	50	40	32	1	1	0		GG	CC	CC
1608	3	2	50	16	16	1	1	0		GG	TT	CC
1720	3	2	50	12	15	1	1	0		GC	TC	GG
2117	3	2	50	24	25	1	1	0		GC	TT	GC
2120	3	2	50	13	15	1	1	0		GG	CC	GC
2240	3	2	50	10	16	1	1	0		GG	TC	CC
642	3	2	49	65	55	1	1	0		GG	TC	GG
715	3	2	49	59	60	1	1	0		GC	TC	GC
775	3	2	49	23	24	1	1	0		GC	CC	GC
892	3	2	49	86	65	1	1	0		GC	CC	GC
1036	3	2	49	26	28	1	1	0		GC	TC	GC
1202	3	2	49	11	23	1	1	0		GG	CC	GC
1577	3	2	49	12	16	1	1	0		GC	TC	GC
906	3	1	48	69	50	1	1	0		GG	TC	GC
1235	3	1	48	78	58	1	1	0		GC	TC	CC
827	3	2	48	43	44	1	1	0		CC	TT	GG
[truncated: 801 more rows]
